# Supplementary material for: High infestation of invasive Aedes mosquitoes in used tires along the local transport network of Panama
Source: Parasit Vectors. 2019 May 27;12:264. doi: 10.1186/s13071-019-3522-8 (PMC6537307; doi:10.1186/s13071-019-3522-8)
Supplement: Supplementary file 1 — Additional file 1: Table S1. Complete list of used-tire trading garages mapped along the highways of Panama with information on the road density at the recorded geographical location, the species present and the number of individuals recorded through active surveillance (AS) and oviposition traps (OVT). Samples from garages marked with (*) were subjected to analysis with MALDI-TOF-MS. [file 13071_2019_3522_MOESM1_ESM.xls]

## Sheet: Georreferenced_garages_Final_Fi
FID	OBJECTID	Join_Count	TARGET_FID	province	locality	garage	latitude	longitude	Infestation	Road Density	sampling_m	year	ae_aegypti	ae_albopic	cooccur	Mosquitoes
35	36	1	36	Veraguas	Conaca	Taller (Unknown)	8.11069	-80.7727	Positive	1.17263	OT/AS		0	1	0	Albopictus
49	50	1	50	Veraguas	La Mesa	Taller (Unknown)	8.20177	-81.1857	Positive	0.962618	OT/AS	2016	0	1	0	Albopictus
52	53	1	53	Cocle	Aguadulce	Taller (Unknown)	8.24569	-80.5642	Positive	2.03368	OT/AS	2016	1	1	1	Coexistence
53	54	1	54	Cocle	Aguadulce	Taller (Unknown)	8.24816	-80.5546	Positive	2.03576	OT/AS	2016	1	1	1	Coexistence
57	58	1	58	Chiriqui	Pueblito	Taller (Unknown)	8.26416	-81.9788	Positive	0.387727	OT/AS	2016	0	1	0	Albopictus
58	59	1	59	Chiriqui	Pueblito	Taller (Unknown)	8.26416	-81.9788	Positive	0.387727	OT/AS	2016	0	1	0	Albopictus
61	62	1	62	Chiriqui	Entrada a Horoncitos	Taller (Unknown)	8.33575	-82.1226	Positive	0.669964	OT/AS	2016	1	1	1	Coexistence
64	65	1	65	Cocle	Rio Hato	Taller (Unknown)	8.3785	-80.1643	Positive	1.36781	OT/AS	2016	1	0	0	Aegypti
73	74	1	74	Chiriqui	El Jazmin	Taller (Unknown)	8.42537	-82.3665	Positive	2.38412	OT/AS	2016	0	1	0	Albopictus
81	82	1	82	Chiriqui	San Pablo Viejo Abajo	Taller (Unknown)	8.45225	-82.5007	Positive	1.66061	OT/AS	2016	1	1	1	Coexistence
82	83	1	83	Chiriqui	San Pablo Viejo Abajo	Taller (Unknown)	8.45225	-82.5007	Positive	1.66061	OT/AS	2016	1	1	1	Coexistence
85	86	1	86	Chiriqui	Bagala	Taller (Unknown)	8.46792	-82.528	Positive	1.15803	OT/AS	2016	0	1	0	Albopictus
87	88	1	88	Chiriqui	Bagala	Taller (Unknown)	8.46792	-82.528	Positive	1.15803	OT/AS	2016	0	1	0	Albopictus
88	89	1	89	Chiriqui	Varital	Taller (Unknown)	8.49473	-82.5868	Positive	1.6975	OT/AS	2016	0	1	0	Albopictus
89	90	1	90	Chiriqui	Varital	Taller (Unknown)	8.49473	-82.5868	Positive	1.6975	OT/AS	2016	0	1	0	Albopictus
105	106	1	106	Chiriqui	Concepcion	Taller (Unknown)	8.51705	-82.6265	Positive	1.79027	OT/AS	2016	1	1	1	Coexistence
106	107	1	107	Chiriqui	Concepcion	Taller (Unknown)	8.51705	-82.6265	Positive	1.79027	OT/AS	2016	1	1	1	Coexistence
110	111	1	111	Panama	San Carlos	Taller (Unknown)	8.52722	-79.9357	Positive	1.2835	OT/AS	2016	1	0	0	Aegypti
112	113	1	113	Panama	San Carlos	Taller (Unknown)	8.52835	-79.9348	Positive	1.2835	OT/AS	2016	1	0	0	Aegypti
120	121	1	121	Panama	N/A	M&N	8.58673	-79.8851	Positive	1.4922	OT/AS	2017	1	0	0	Aegypti
149	150	1	150	Panama	La Chorrera	Taller (Unknown)	8.86938	-79.8021	Positive	4.4782	OT/AS	2016	1	1	1	Coexistence
153	154	1	154	Panama	La Chorrera	Taller (Unknown)	8.87314	-79.796	Positive	4.53702	OT/AS	2016	1	1	1	Coexistence
208	209	1	209	Panama	Panama	Taller (Unknown)	9.03994	-79.4602	Positive	6.84151	OT/AS	2016	1	1	1	Coexistence
217	218	1	218	Panama	Panama	Taller (Unknown)	9.06239	-79.4224	Positive	5.48511	OT/AS	2016	1	0	0	Aegypti
252	253	1	253	Panama	Pedernal	Taller (Unknown)	9.12211	-79.6018	Positive	2.03276	OT/AS	2016	0	1	0	Albopictus
287	288	1	288	Colon	Cativa	Taller (Unknown)	9.36045	-79.8298	Positive	2.24739	OT/AS		1	1	1	Coexistence
291	292	1	292	Bocas del Toro	Changuinola	Taller (Unknown)	9.4563	-82.5185	Positive	1.05991	OT/AS	2016	1	0	0	Aegypti
47	48	1	48	Cocle	El Roble	Taller (Unknown)	8.17349	-80.6621	Positive	1.23324	OT	2016	0	1	0	Albopictus
59	60	1	60	Cocle	Nata	Taller (Unknown)	8.33524	-80.5209	Positive	1.26278	OT	2016	1	0	0	Aegypti
83	84	1	84	Cocle	N/A	Alexander	8.45416	-80.4502	Positive	1.00095	OT	2017	1	1	1	Coexistence
92	93	1	93	Cocle	Penonome	Taller (Unknown)	8.49862	-80.3344	Positive	1.3351	OT	2016	0	1	0	Albopictus
103	104	1	104	Chiriqui	Concepcion	Taller (Unknown)	8.51487	-82.6238	Positive	1.79027	OT	2016	0	1	0	Albopictus
130	131	1	131	Panama	Villa Rosario	Taller (Unknown)	8.78369	-79.8736	Positive	1.18522	OT		1	0	0	Aegypti
143	144	1	144	Panama	La Chorrera	Taller (Unknown)	8.86008	-79.8082	Positive	4.29277	OT	2016	1	0	0	Aegypti
155	156	1	156	Panama	La Chorrera	Taller (Unknown)	8.87416	-79.7923	Positive	4.53702	OT	2016	1	1	1	Coexistence
160	161	1	161	Panama	La Chorrera	Taller Chevo	8.8899	-79.7642	Positive	4.19959	OT	2016	1	1	1	Coexistence
166	167	1	167	Panama	Arraijan	Taller (Unknown)	8.92581	-79.7144	Positive	3.6482	OT	2016	0	1	0	Albopictus
167	168	1	168	Panama	Arraijan	Compra y venta	8.92583	-79.7144	Positive	3.6482	OT	2016	0	1	0	Albopictus
176	177	1	177	Panama	Arraijan	Taller (Unknown)	8.92917	-79.7044	Positive	3.76686	OT	2016	0	1	0	Albopictus
177	178	1	178	Panama	Arraijan	Taller (Unknown)	8.92948	-79.7038	Positive	3.76686	OT	2016	1	0	0	Aegypti
179	180	1	180	Panama	Arraijan	Taller (Unknown)	8.93146	-79.6998	Positive	3.76686	OT	2016	1	0	0	Aegypti
186	187	1	187	Panama	Panama	Taller (Unknown)	9.00557	-79.5204	Positive	6.58036	OT	2016	1	0	0	Aegypti
188	189	1	189	Panama	Panama	Taller (Unknown)	9.00978	-79.5061	Positive	6.725	OT	2016	1	0	0	Aegypti
195	196	1	196	Panama	Panama	Taller (Unknown)	9.01883	-79.4929	Positive	7.01117	OT	2016	1	0	0	Aegypti
198	199	1	199	Panama	Panama	Taller (Unknown)	9.01952	-79.4921	Positive	7.01117	OT	2016	1	0	0	Aegypti
201	202	1	202	Panama	Panama	Taller (Unknown)	9.02132	-79.5157	Positive	7.00435	OT	2016	0	1	0	Albopictus
202	203	1	203	Panama	Panama	Taller (Unknown)	9.02513	-79.4851	Positive	7.15667	OT	2016	1	1	1	Coexistence
211	212	1	212	Panama	Panama	Taller (Unknown)	9.04627	-79.4457	Positive	6.19691	OT	2016	1	0	0	Aegypti
231	232	1	232	Panama	Panama	Taller (Unknown)	9.10016	-79.3228	Positive	2.723	OT	2016	1	0	0	Aegypti
236	237	1	237	Panama	Panama	Taller (Unknown)	9.1027	-79.3622	Positive	3.78918	OT	2016	1	0	0	Aegypti
247	248	1	248	Panama	Proyecto K	Taller (Unknown)	9.11119	-79.5576	Positive	3.27135	OT	2016	0	1	0	Albopictus
256	257	1	257	Panama	Chilibre	Taller (Unknown)	9.13683	-79.621	Positive	1.61205	OT	2016	0	1	0	Albopictus
269	270	1	270	Colon	Colon	Taller (Unknown)	9.20167	-79.6261	Positive	1.34925	OT	2017	0	1	0	Albopictus
270	271	1	271	Panama	Nuevo Chagres	Taller (Unknown)	9.20178	-79.6262	Positive	1.34925	OT	2016	0	1	0	Albopictus
275	276	1	276	Colon	Rio Duque	Taller (Unknown)	9.26314	-79.6813	Positive	0.870216	OT	2016	0	1	0	Albopictus
279	280	1	280	Colon	Limon	Taller (Unknown)	9.29603	-79.7762	Positive	0.870994	OT		1	1	1	Coexistence
290	291	1	291	Bocas del Toro	Changuinola	Taller (Unknown)	9.45238	-82.5192	Positive	1.05991	OT	2016	1	0	0	Aegypti
3	4	1	4	Los Santos	Pedasi	Taller (Unknown)	7.53319	-80.0255	Positive	0.532662	AS	2016	1	0	0	Aegypti
7	8	1	8	Los Santos	Macaracas	Taller (Unknown)	7.7295	-80.5531	Positive	1.23412	AS	2016	0	1	0	Albopictus
79	80	1	80	Chiriqui	David	Taller Servicentro	8.44293	-82.4329	Positive	3.4442	AS	2016	0	1	0	Albopictus
108	109	1	109	Chiriqui	N/A	TA01	8.52708	-82.8356	Positive	0.698439	AS	2016	1	1	1	Coexistence
109	110	1	110	Chiriqui	Paso Canoas	Taller (Unknown)	8.52709	-82.8356	Positive	0.698439	AS	2016	1	1	1	Coexistence
128	129	1	129	Chiriqui	Boquete	Taller (Unknown)	8.77498	-82.4341	Positive	0.996549	AS	2016	0	1	0	Albopictus
259	260	1	260	Panama	Chilibre	Taller (Unknown)	9.15329	-79.6181	Positive	1.76752	AS	2016	0	1	0	Albopictus
293	294	1	294	Colon	Portobelo	Taller (Unknown)	9.55348	-79.648	Positive	0.193172	AS	2016	1	1	1	Coexistence
				Cocle			8.50114	-80.3356	Positive		OT		1	1
				Cocle			8.25387	-80.5409	Positive		OT		1	1
				Cocle			8.18309	-80.6495	Positive		OT/BA		1	1
				Cocle			8.23794	-80.5783	Positive		OT/BA		0	1
				Colon			9.26609	-79.686	Positive		OT		0	1
				Colon			9.20163	-79.6261	Positive		OT		0	1
				Colon			9.14576	-79.6218	Positive		OT		1	0
				Colon			9.11512	-79.568	Positive		OT		1	0
				Colon			9.29598	-79.7762	Positive		OT		1	1
				Colon			9.33914	-79.88	Positive		OT/BA		1	1
				Darien			8.78215	-78.1796	Positive		OT		1	0
				Panama			8.52727	-79.9357	Positive		OT		1	1
				Panama			8.74145	-79.8821	Positive		OT/BA		1	1
				Panama			8.5867	-79.8852	Positive		OT/BA		1	0
				Panama			8.84236	-79.8405	Positive		OT/BA		1	0
				Panama			8.46721	-79.9661	Positive		OT/BA		1	1
				Veraguas			8.12953	-80.6873	Positive		OT/BA		0	1
0	1	0	1	Los Santos	Tonosi	Galera_partes agricolas	7.40583	-80.4361		0.42782		0	0	0	0
1	2	0	2	Los Santos	Los Santos	M/S Tonosi Jose	7.40778	-80.4417		0.42782		0	0	0	0
2	3	0	3	Los Santos	Pedasi	Taller equipo pesado	7.51056	-80.0536		0.64452		0	0	0	0
5	6	0	6	Los Santos	Pedasi	Taller Moreno	7.53333	-80.0256		0.532662		0	0	0	0
6	7	0	7	Los Santos	Bella Vista	Taller rep. de carros	7.72833	-80.5525		1.23412		0	0	0	0
8	9	0	9	Los Santos	Cocal	Taller (Unknown)	7.73642	-80.2791		2.49487		0	0	0	0
9	10	0	10	Los Santos	Las Tablas	Taller (Unknown)	7.77333	-80.2756		2.78741		0	0	0	0
10	11	0	11	Los Santos	Las Tablas	Taller (Unknown)	7.77579	-80.2713		2.76327		0	0	0	0
11	12	0	12	Los Santos	Guarare	Taller Mario Mu–oz	7.79917	-80.2747		2.51194		0	0	0	0
12	13	0	13	Los Santos	Guarare	Ferreteria Las Mercedes	7.815	-80.2786		2.11527		0	0	0	0
13	14	0	14	Los Santos	Guarare	Taller Jose Luis_El Jobo	7.815	-80.28		2.11527		0	0	0	0
14	15	0	15	Los Santos	La Enea	Taller Rey Luis Cardenas	7.82556	-80.2758		1.87358		0	0	0	0
15	16	0	16	Los Santos	Agua Buena	Taller de equipo pesado	7.8375	-80.3897		1.33426		0	0	0	0
16	17	0	17	Los Santos	Agua Buena	Taller de equipo pesado	7.83806	-80.3983		1.29672		0	0	0	0
17	18	0	18	Herrera	Pese	Taller New Center	7.90889	-80.6125		0.941327		0	0	0	0
18	19	0	19	Herrera	Pese	S. M. Casa Lou Chen	7.90917	-80.6147		0.941327		0	0	0	0
20	21	0	21	Los Santos	Los Santos	Hosp. Regional_La Villa	7.92361	-80.3947		2.18676		0	0	0	0
21	22	0	22	Herrera	24 de Diciembre	MOP	7.95528	-80.4322		2.48529		0	0	0	0
22	23	0	23	Herrera	24 de Diciembre	Esc. J. F. Kennedy	7.97	-80.4322		2.40039		0	0	0	0
23	24	0	24	Herrera	24 de Diciembre	Correg. San Juan Bautista	7.97028	-80.4236		2.40039		0	0	0	0
24	25	0	25	Herrera	Chupampa	Taller de soldadura	8.08194	-80.7758		1.11955		0	0	0	0
25	26	0	26	Herrera	Chupampa	Taller (Unknown)	8.08639	-80.7744		1.11955		0	0	0	0
26	27	0	27	Veraguas	N/A	Cootrajoht 2	8.0994	-80.9655		1.989		0	0	0	0
27	28	0	28	Veraguas	N/A	VeragŸense	8.10003	-80.9676		1.96551		0	0	0	0
28	29	0	29	Veraguas	N/A	Pedro Bonilla	8.1007	-80.9679		1.96551		0	0	0	0
29	30	0	30	Veraguas	N/A	Buenas Llantas	8.10157	-80.975		1.95215		0	0	0	0
30	31	0	31	Veraguas	N/A	Marisol	8.10324	-80.9741		1.95215		0	0	0	0
31	32	0	32	Veraguas	N/A	Bomba-Calle decima	8.10553	-80.9733		1.95215		0	0	0	0
32	33	0	33	N/A	N/A	Taller Poco uso	8.10808	-80.965		1.97206		0	0	0	0
33	34	0	34	Veraguas	N/A	Lanparas	8.10897	-80.972		1.95215		0	0	0	0
34	35	0	35	Veraguas	Conaca	Taller (Unknown)	8.11022	-80.7752	Positive	1.17263	OT	0	0	1	0
36	37	0	37	Herrera	Chupampa	Taller El Cruce	8.11083	-80.7725		1.17263		0	0	0	0
37	38	0	38	Veraguas	N/A	Cootrajoht 1	8.11088	-80.9699		1.95215		0	0	0	0
38	39	0	39	Veraguas	N/A	Cesar	8.11721	-80.9673		1.91217		0	0	0	0
40	41	0	41	Veraguas	Santiago	Tigre Llantas	8.11741	-80.9672		1.91217		0	0	1	0
41	42	0	42	Veraguas	N/A	Grupo Daher	8.12006	-80.9769		1.89475		0	0	0	0
42	43	0	43	Veraguas	N/A	Miguel	8.12775	-80.9617		1.81374		0	0	0	0
43	44	0	44	Herrera	Divisa	Taller (Unknown)	8.1296	-80.6872		0.9404		0	0	0	0
44	45	0	45	Herrera	Divisa	Taller (Unknown)	8.12972	-80.6872		0.9404		0	0	0	0
45	46	0	46	Herrera	Divisa	Taller ( 2)	8.13028	-80.6869		0.9404		0	0	0	0
46	47	0	47	Darien	Yaviza	Punto de referencia	8.15667	-77.6939		0.118178		0	0	0	0
48	49	0	49	Cocle	N/A	Albay	8.18317	-80.6493		1.2401		0	0	0	0
50	51	0	51	N/A	N/A	TA RAFA VELADERO	8.23059	-81.6522		0.774009		0	0	0	0
51	52	0	52	Cocle	Santa Rita	Taller (Unknown)	8.23796	-80.5782		1.91628		0	0	0	0
54	55	0	55	Cocle	N/A	Grupo TH	8.25096	-80.5473		2.05676		0	0	0	0
55	56	0	56	Cocle	N/A	Texaco Aguadulce	8.25195	-80.5464		2.05676		0	0	0	0
56	57	0	57	Cocle	Aguadulce	Taller (Unknown)	8.25436	-80.5411		1.97495		0	0	0	0
60	61	0	61	Darien	Yaviza	Taller de reparacion de llantas	8.33556	-77.8297		0.106757		0	0	0	0
63	64	0	64	Cocle	N/A	Boda Tires	8.37533	-80.1597		1.29116		0	0	0	0
65	66	0	66	Cocle	N/A	Guerrero	8.38073	-80.1672		1.3696		0	0	0	0
66	67	0	67	Cocle	N/A	Taller en Anton	8.39914	-80.264		1.22229		0	0	0	0
67	68	0	68	Cocle	N/A	Autorrepuestos Rivera	8.3992	-80.2622		1.22229		0	0	0	0
68	69	0	69	Darien	Yaviza	Autos Servicios Sanson	8.40833	-77.8658		0.10826		0	0	0	0
69	70	0	70	N/A	N/A	TA EL POLACO	8.42307	-82.431		3.49486		0	0	0	0
70	71	0	71	N/A	N/A	TA AUTOLLANTAS DE CHIRIQUI	8.42317	-82.4309		3.49486		0	0	0	0
71	72	0	72	N/A	N/A	TA ROBINSON	8.42336	-82.4311		3.49486		0	0	0	0
72	73	0	73	Chiriqui	El Jazmin	Taller (Unknown)	8.42351	-82.3633	Negative	1.98534	OT	0	0	0	0
74	75	0	75	Cocle	N/A	Andisin	8.42877	-80.4947		1.16213		0	0	0	0
75	76	0	76	N/A	N/A	TA SCANIA	8.43305	-82.4211		3.50771		0	0	0	0
76	77	0	77	Cocle	N/A	Automotriz Magda	8.43628	-80.0594		0.867199		0	0	0	0
77	78	0	78	N/A	N/A	TA REP	8.44112	-82.4168		3.44271		0	0	0	0
78	79	0	79	Chiriqui	David	Taller (Unknown)	8.44143	-82.4173	Negative	3.44271	OT	0	0	0	0
80	81	0	81	Panama Oeste	N/A	Beto	8.4488	-80.0326		0.829683		0	0	0	0
84	85	0	85	Panama	El Nance	Taller (Unknown)	8.46724	-79.9663		0.789068		0	0	0	0
90	91	0	91	Darien	Meteti	Taller de Mecanica y reparacion	8.49694	-77.9714		0.190694		0	0	0	0
91	92	0	92	Darien	Meteti	Auto repuestos Dony	8.49694	-77.9717		0.190694		0	0	0	0
93	94	0	94	Cocle	Penonome	Taller 4 de marzo	8.50028	-80.335		1.3351		0	0	0	0
94	95	0	95	Cocle	Penonome	Taller venta y rep llantas tractor	8.50111	-80.3358		1.3351		0	0	0	0
95	96	0	96	Cocle	Penonome	Taller (Unknown)	8.50115	-80.3357		1.3351		0	0	0	0
96	97	0	97	Darien	Meteti	Taller San Jose	8.50472	-77.9744		0.192984		0	0	0	0
97	98	0	98	Chiriqui	Concepcion	Taller (Unknown)	8.50922	-82.6138	Negative	1.82227	OT	0	0	0	0
98	99	0	99	Cocle	N/A	El caminante n¼2	8.50927	-80.3631		1.4184		0	0	0	0
99	100	0	100	Cocle	N/A	Campos	8.50986	-80.3414		1.32823		0	0	0	0
100	101	0	101	Darien	Meteti	Taller Varela	8.51	-77.9767		0.192984		0	0	0	0
101	102	0	102	Cocle	Penonome	Taller (Unknown)	8.51163	-80.3474	Negative	1.38272	OT	0	0	0	0
102	103	0	103	Cocle	N/A	Hermanos Rios	8.51261	-80.3478		1.38272		0	0	0	0
104	105	0	105	N/A	N/A	TA08 REP	8.51503	-82.6233		1.79027		0	0	0	0
107	108	0	108	Panama	San Carlos	Taller (Unknown)	8.52707	-79.9357		1.2835		0	0	0	0
111	112	0	112	N/A	N/A	TA06 REP	8.52751	-82.7038		1.23385		0	0	0	0
113	114	0	114	N/A	N/A	TA02	8.52924	-82.8373		0.698439		0	0	0	0
114	115	0	115	N/A	N/A	TA03	8.52973	-82.8374		0.698439		0	0	0	0
115	116	0	116	N/A	N/A	TA04	8.53001	-82.8374		0.698439		0	0	0	0
116	117	0	117	N/A	N/A	TA05	8.53132	-82.8377		0.641353		0	0	0	0
117	118	0	118	Panama Oeste	N/A	Los Tobar	8.53558	-79.9241		1.42604		0	0	0	0
118	119	0	119	Panama Oeste	N/A	A&S S.A. N¼2	8.56388	-79.8922		1.61316		0	0	0	0
119	120	0	120	Darien	La Moneda	Servicentro Hnos. Cruz	8.57306	-78.0406		0.190654		0	0	0	0
121	122	0	122	Panama	Bejuco	Taller (Unknown)	8.59348	-79.8869	Positive	1.40665	OT	0	1	0	0
122	123	0	123	Panama Oeste	N/A	Chame	8.60922	-79.8842		1.29862		0	0	0	0
123	124	0	124	Darien	La Moneda	Panama Diesel Truck 24.0	8.65056	-78.1292		0.11358		0	0	0	0
124	125	0	125	Darien	Santa Fe	Taller El Guasi	8.65778	-78.1531		0.106277		0	0	0	0
125	126	0	126	Darien	Santa Fe	Taller abandonado	8.66083	-78.1419		0.116545		0	0	0	0
126	127	0	127	Panama Oeste	N/A	En entrada a Capira	8.7417	-79.8818		0.951859		0	0	0	0
127	128	0	128	Panama Oeste	N/A	Puma Capira	8.76007	-79.8772		0.98705		0	0	0	0
129	130	0	130	Panama	El Tirao	Taller de reparacion de llantas	8.78167	-78.1797		0.226288		0	0	0	0
131	132	0	132	Panama Oeste	N/A	Los Gonzalez	8.78897	-79.8732		1.18522		0	0	0	0
132	133	0	133	Darien	Agua Fria # 2	Bike decoration	8.825	-78.1884		0.240477		0	0	0	0
133	134	0	134	Panama Oeste	N/A	Sicamoch	8.8281	-79.8543		2.23715		0	0	0	0
134	135	0	135	Panama	San Martin	Taller (Unknown)	8.84243	-79.8407		3.04515		0	0	0	0
135	136	0	136	Panama Oeste	N/A	Truck works	8.84337	-79.831		3.40316		0	0	0	0
136	137	0	137	Panama	La Chorrera	Taller de reparacion de llantas	8.84972	-79.8197		3.92621		0	0	0	0
137	138	0	138	Panama Oeste	N/A	Domini	8.8499	-79.8202		3.92621		0	0	0	0
138	139	0	139	Panama Oeste	N/A	Milenio	8.85187	-79.8154		4.14407		0	0	0	0
139	140	0	140	Panama	La Chorrera	Taller de reparacion de llantas	8.85194	-79.8513		2.77442		0	0	0	0
140	141	0	141	Panama	La Chorrera	Taller Cocosolo	8.85222	-79.8131		4.14407		0	0	0	0
141	142	0	142	Panama Oeste	N/A	Chevo	8.85226	-79.8132		4.14407		0	0	0	0
142	143	0	143	Panama	La Chorrera	Servillanta Mon # 1	8.85694	-79.8086		4.14407		0	0	0	0
144	145	0	145	Panama	La Chorrera	Taller de reparacion de llantas	8.86028	-79.8081		4.29277		0	0	0	0
146	147	0	147	Panama	La Chorrera	Centro Automotriz Merlin	8.86139	-79.8072		4.42349		0	0	0	0
147	148	0	148	Panama	Arraijan	Centro de Venta de llantas	8.86806	-79.8022		4.42349		0	0	0	0
148	149	0	149	Panama	Arraijan	Llanteria Julie	8.86917	-79.8019		4.4782		0	0	0	0
150	151	0	151	Panama	La Chorrera	Llantas El Coco	8.87194	-79.7992		4.4782		0	0	0	0
151	152	0	152	Panama	La Chorrera	Taller Emanuel	8.87194	-79.7989		4.4782		0	0	0	0
154	155	0	155	Panama	Arraijan	Econo Llantas	8.87361	-79.7939		4.53702		0	0	0	0
156	157	0	157	Panama	Arraijan	Auto Servicios Tin	8.87417	-79.7925		4.53702		0	0	0	0
157	158	0	158	Panama	La Chorrera	Taller Lay	8.87444	-79.79		4.53702		0	0	0	0
158	159	0	159	Panama	Arraijan	Taller Veronica	8.88389	-79.7767		4.40823		0	0	0	0
159	160	0	160	Panama	La Chorrera	Autoland Panama	8.88528	-79.7736		4.40823		0	0	0	0
162	163	0	163	Panama	Torti	Punto de referencia	8.92028	-78.4022		0.139803		0	0	0	0
163	164	0	164	Panama	Torti	Taller de reparacion de llantas	8.9225	-78.4006		0.159618		0	0	0	0
164	165	0	165	Panama	Arraijan	Rep. Llantas Arroba	8.92528	-79.715		3.6482		0	0	0	0
168	169	0	169	Panama	Arraijan	compra y venta Correcamino	8.92611	-79.7094		3.6482		0	0	0	0
169	170	0	170	Panama	Arraijan	Taller rep. y venta Rody	8.92611	-79.7158		3.6482		0	0	0	0
170	171	0	171	Panama	Arraijan	Taller dos hermanos	8.92611	-79.71		3.6482		0	0	0	0
172	173	0	173	Panama	Arraijan	Taller de llantas Colombia	8.92667	-79.7256		3.59318		0	0	0	0
173	174	0	174	Panama	Arraijan	Centro de llantas Memo S. A.	8.92667	-79.7233		3.59318		0	0	0	0
174	175	0	175	Bocas del Toro	Almirante	Taller (Unknown)	8.92731	-82.1836		0.157292		0	0	0	0
175	176	0	176	Panama	Arraijan	Taller venta y reparacion	8.92889	-79.7047		3.76686		0	0	0	0
178	179	0	179	Panama	El Tirao	Taller de reparacion Villarreal	8.93139	-78.3		0.180143		0	0	0	0
180	181	0	181	Panama	Arraijan	Taller (Unknown)	8.93411	-79.6906	Negative	3.84136	OT	0	0	0	0
181	182	0	182	Panama	Arraijan	Mundo Llantas	8.93417	-79.6892		3.84136		0	0	0	0
182	183	0	183	Panama	Arraijan	Taller reparacion de llantas DADYM	8.93944	-79.6831		3.91066		0	0	0	0
183	184	0	184	Panama	Arraijan	Taller (Unknown)	8.94173	-79.679	Negative	3.91066	OT	0	0	0	0
184	185	0	185	Panama	Panama	Taller (Unknown)	8.95291	-79.5473	Positive	3.76446	OT	0	1	0	0
185	186	0	186	Panama	24 de Diciembre	Taller (Unknown)	9.00139	-79.4983		6.02387		0	0	0	0
187	188	0	188	Panama	24 de Diciembre	Grupo Mon	9.00583	-79.5206		6.58036		0	0	0	0
189	190	0	190	Panama	24 de Diciembre	Taller (Unknown)	9.01167	-79.5031		6.725		0	0	0	0
190	191	0	191	Panama	24 de Diciembre	Taller Shagy	9.01222	-79.5022		6.725		0	0	0	0
191	192	0	192	Panama	24 de Diciembre	Taller (Unknown)	9.01389	-79.5		6.725		0	0	0	0
192	193	0	193	Panama	24 de Diciembre	Taller (Unknown)	9.01444	-79.4944		6.57968		0	0	0	0
193	194	0	194	Panama	24 de Diciembre	Taller Armando	9.01806	-79.4933		7.01117		0	0	0	0
194	195	0	195	Panama	24 de Diciembre	Europa llantas	9.01861	-79.4931		7.01117		0	0	0	0
196	197	0	197	Panama	24 de Diciembre	Taller (Unknown)	9.01889	-79.4928		7.01117		0	0	0	0
197	198	0	198	Panama	24 de Diciembre	Llantas Victoria	9.01944	-79.4222		3.77861		0	0	0	0
199	200	0	200	Panama	24 de Diciembre	Taller (Unknown)	9.02056	-79.4911		7.01117		0	0	0	0
200	201	0	201	Panama	24 de Diciembre	Taller Mas llantas	9.02111	-79.4864		6.80171		0	0	0	0
203	204	0	204	Panama	24 de Diciembre	Taller (Unknown)	9.02528	-79.485		7.15667		0	0	0	0
204	205	0	205	Panama	24 de Diciembre	Taller (Unknown)	9.02972	-79.4978		7.29356		0	0	0	0
205	206	0	206	Panama	24 de Diciembre	Taller Mega Rastro	9.03389	-79.49		7.29356		0	0	0	0
206	207	0	207	Panama	Catrigandi	Taller de reparacion de llantas	9.03528	-78.5978		0.0886049		0	0	0	0
207	208	0	208	Colon	Colon	Taller (Unknown)	9.03833	-79.5081		7.34602		0	0	0	0
209	210	0	210	Colon	Colon	Taller (Unknown)	9.04389	-79.5078		7.34602		0	0	0	0
210	211	0	211	Panama	24 de Diciembre	Taller (Unknown)	9.04583	-79.4478		6.19691		0	0	0	0
212	213	0	213	Panama	24 de Diciembre	Llantas Victoria # 2	9.04639	-79.4456		6.19691		0	0	0	0
213	214	0	214	Panama	24 de Diciembre	Auto Nitro	9.04667	-79.4433		6.19691		0	0	0	0
214	215	0	215	Panama	24 de Diciembre	Reenfrio	9.05639	-79.4339		5.88961		0	0	0	0
215	216	0	216	Panama	Panama	Taller (Unknown)	9.05945	-79.4307	Negative	5.88961	OT	0	0	0	0
216	217	0	217	Panama	24 de Diciembre	Taller Glenny	9.06167	-79.4242		5.48511		0	0	0	0
218	219	0	219	Panama	24 de Diciembre	Taller La Suegra	9.0625	-79.4222		5.48511		0	0	0	0
219	220	0	220	Colon	Colon	Taller (Unknown)	9.07528	-79.525		5.46245		0	0	0	0
220	221	0	221	Colon	Colon	Taller (Unknown)	9.08083	-79.5275		5.46245		0	0	0	0
221	222	0	222	Colon	Colon	Taller (Unknown)	9.08139	-79.5275		5.46245		0	0	0	0
222	223	0	223	Panama	Panama	Taller (Unknown)	9.09194	-79.3948	Positive	4.56747	OT	0	1	0	0
223	224	0	224	Panama	24 de Diciembre	Taller (Unknown)	9.09194	-79.395		4.56747		0	0	0	0
224	225	0	225	Panama	24 de Diciembre	Taller Javier	9.09583	-79.3758		4.02482		0	0	0	0
225	226	0	226	Panama	Pacora	Taller de reparacion de llantas	9.09806	-79.2886		1.88126		0	0	0	0
226	227	0	227	Panama	Panama	Taller (Unknown)	9.09823	-79.2912	Negative	2.06574	OT	0	0	0	0
227	228	0	228	Panama	Panama	Taller venta y rep. de llantas, Pacora	9.09833	-79.2911		2.06574		0	0	0	0
228	229	0	229	Panama	Panama	Taller (Unknown)	9.0986	-79.2967		2.06574	OT	0	0	0	0
229	230	0	230	Panama	24 de Diciembre	A K	9.09861	-79.3689		3.78918		0	0	0	0
230	231	0	231	Panama	Panama	Felipillo, T. B.	9.09889	-79.305		2.26731		0	0	0	0
232	233	0	233	Panama	Panama	Taller (Unknown)	9.10043	-79.3318	Positive	2.98063	OT/BA	0	1	0	0
233	234	0	234	Panama	Panama	Taller (Unknown)	9.10051	-79.3276	Positive	2.723	OT	0	1	0	0
234	235	0	235	Panama	24 de Diciembre	Taller (Unknown)	9.10194	-79.3853		4.21488		0	0	0	0
235	236	0	236	Panama	Panama	Taller (Unknown)	9.10208	-79.3851	Negative	4.21488	OT	0	0	0	0
237	238	0	238	Panama	24 de Diciembre	Taller Serv. Punto Radial	9.10278	-79.3619		3.78918		0	0	0	0
238	239	0	239	Panama	24 de Diciembre	Taller Jimmy	9.10278	-79.3614		3.78918		0	0	0	0
239	240	0	240	Colon	Colon	Donde Omar	9.10369	-79.535		4.14923		0	0	0	0
240	241	0	241	Panama	Panama	Caminos de Omar	9.10472	-79.3178		2.45907		0	0	0	0
241	242	0	242	Panama	Panama	Monterico Taller abandonado	9.10667	-79.3653		3.60373		0	0	0	0
242	243	0	243	Colon	Colon	Taller (Unknown)	9.10917	-79.5533		3.27135		0	0	0	0
243	244	0	244	Colon	Colon	Taller (Unknown)	9.10944	-79.5522		3.27135		0	0	0	0
244	245	0	245	Colon	Colon	Taller (Unknown)	9.10944	-79.5517		3.27135		0	0	0	0
245	246	0	246	Colon	Colon	Taller (Unknown)	9.11083	-79.5578		3.27135		0	0	0	0
246	247	0	247	Colon	Colon	Ventas Kenyveth	9.11111	-79.5586		3.27135		0	0	0	0
248	249	0	249	Colon	Colon	Taller (Unknown)	9.11167	-79.5592		3.0126		0	0	0	0
249	250	0	250	Panama	Panama	Cabra	9.11306	-79.3644		3.60373		0	0	0	0
251	252	0	252	Panama	Panama	Llanteria Kant	9.12111	-79.2317		1.1594		0	0	0	0
253	254	0	254	Colon	Colon	Multi Serv. Enly	9.12222	-79.6019		2.03276		0	0	0	0
254	255	0	255	Colon	Colon	Taller Gonzalez	9.12222	-79.5992		2.03276		0	0	0	0
255	256	0	256	Colon	Colon	Taller (Unknown)	9.13306	-79.6167		1.81799		0	0	0	0
257	258	0	258	Colon	Colon	Taller (Unknown)	9.13694	-79.6211		1.61205		0	0	0	0
258	259	0	259	Colon	Colon	Taller (Unknown)	9.14806	-79.6194		1.59276		0	0	0	0
260	261	0	261	Colon	Colon	Taller (Unknown)	9.15917	-79.6211		1.56496		0	0	0	0
261	262	0	262	Panama	Chilibre	Taller (Unknown)	9.1596	-79.6211	Negative	1.56496	OT	0	0	0	0
262	263	0	263	Colon	Colon	Taller (Unknown)	9.16194	-79.62		1.56496		0	0	0	0
263	264	0	264	Panama	Chepo	Taller de reparacion de llantas	9.16917	-79.0911		0.809622		0	0	0	0
264	265	0	265	Panama	Chepo	Servicentro A I E	9.17472	-79.0956		0.823885		0	0	0	0
265	266	0	266	Panama	Las Margaritas	Taller compra, venta y reparacion	9.18583	-79.0833		0.801341		0	0	0	0
266	267	0	267	Colon	Colon	Taller (Unknown)	9.1875	-79.6169		1.50401		0	0	0	0
267	268	0	268	Panama	Chilibrillo	Taller (Unknown)	9.1875	-79.6171		1.50401	OT	0	0	0	0
268	269	0	269	Colon	Colon	Taller (Unknown)	9.19361	-79.6194		1.34925		0	0	0	0
271	272	0	272	Colon	Colon	Taller (Unknown)	9.21528	-79.63		1.17629		0	0	0	0
272	273	0	273	Colon	Colon	Multi llantas	9.25694	-79.6697		0.939958		0	0	0	0
273	274	0	274	Colon	Colon	Taller (Unknown)	9.26278	-79.6811		0.870216		0	0	0	0
274	275	0	275	Colon	Colon	Taller (Unknown)	9.26306	-79.6819		0.870216		0	0	0	0
276	277	0	277	Colon	Colon	Taller (Unknown)	9.26611	-79.6858		0.870216		0	0	0	0
277	278	0	278	Colon	Colon	Taller (Unknown)	9.275	-79.6972		0.763895		0	0	0	0
278	279	0	279	Colon	Colon	Taller (Unknown)	9.29583	-79.7761		0.870994		0	0	0	0
280	281	0	281	Colon	Colon	Taller (Unknown)	9.33861	-79.8003		1.70863		0	0	0	0
281	282	0	282	Colon	Colon	Llanteria El Parse	9.33917	-79.8803		2.26172		0	0	0	0
282	283	0	283	Colon	Colon	Taller (Unknown)	9.34083	-79.8753		2.36082		0	0	0	0
283	284	0	284	Colon	Colon	Taller (Unknown)	9.34167	-79.87		2.36082		0	0	0	0
284	285	0	285	Colon	Colon	Baterias Palacios	9.34972	-79.8117		1.9457		0	0	0	0
285	286	0	286	Colon	Colon	Taller (Unknown)	9.35861	-79.8425		2.34721		0	0	0	0
288	289	0	289	Colon	Colon	Taller (Unknown)	9.36056	-79.83		2.24739		0	0	0	0
289	290	0	290	Colon	Colon	Taller (Unknown)	9.36222	-79.8344		2.12989		0	0	0	0
295	296	0	296	Panama	Arraijan	Taller Los Morenos	8.87306	-79.7958		4.53702		0	0	0	0
296	297	0	297	Cocle	N/A	El llantero	8.50034	-80.3351		1.3351		0	0	0	0

## Sheet: Table S1.
Additional file 1: Table S1. Complete list of used-tyre trading garages mapped along the highways of Panama with information on the road density at the recorded geographic location, the species present and the number of individuals recorded through active surveillance (AS) and oviposition traps (OVT). Samples from garages marked with (*) were subjected to analysis with MALDI-TOF-MS.
Province	Sampling site	Latitude	Longitude	Road Density	Garage	Ae_aegypti	Ae_albopictus	Aegypti AS	Aegypti OVT	Aibopictus AS	Albopictus OVT	Cooccur	Species
Bocas del Toro	Changuinola	9.4563	-82.5185	1.05991	Sampled	Present	Absent	40	3	0	0	0	Aedes aegypti
Bocas del Toro	Changuinola	9.45238	-82.5192	1.05991	Sampled	Present	Absent	0	13	0	0	0	Aedes aegypti
Bocas del Toro	Almirante	8.92731	-82.1836	0.157292	Unsampled			0	0	0	0
Chiriqui	Pueblito	8.26416	-81.9788	0.387727	Sampled	Absent	Present	0	0	10	1	0	Aedes albopictus
Chiriqui	Horoncitos	8.33575	-82.1226	0.669964	Sampled	Present	Present	1	7	28	1	1	Coexistence
Chiriqui	El Jazmin	8.42537	-82.3665	2.38412	Sampled	Absent	Present	0	0	30	1	0	Aedes albopictus
Chiriqui	San Pablo Viejo Abajo	8.45225	-82.5007	1.66061	Sampled	Present	Present	3	3	22	5	1	Coexistence
Chiriqui	Bagala	8.46792	-82.528	1.15803	Sampled	Absent	Present	0	0	13	3	0	Aedes albopictus
Chiriqui	Varital	8.49473	-82.5868	1.6975	Sampled	Absent	Present	0	0	52	9	0	Aedes albopictus
Chiriqui	Concepcion	8.51705	-82.6265	1.79027	Sampled	Present	Present	19	1	12	3	1	Coexistence
Chiriqui	Concepcion	8.51487	-82.6238	1.79027	Sampled	Absent	Present	0	0	0	9	0	Aedes albopictus
Chiriqui	David	8.44293	-82.4329	3.4442	Sampled	Absent	Present	0	0	92	0	0	Aedes albopictus
Chiriqui*	David	8.52708	-82.8356	0.698439	Sampled	Present	Present	5	32	8	21	1	Coexistence
Chiriqui	Boquete	8.77498	-82.4341	0.996549	Sampled	Absent	Present	0	0	2	0	0	Aedes albopictus
Chiriqui	David	8.42307	-82.431	3.49486	Unsampled			0	0	0	0
Chiriqui	David	8.42317	-82.4309	3.49486	Unsampled			0	0	0	0
Chiriqui	David	8.42336	-82.4311	3.49486	Unsampled			0	0	0	0
Chiriqui	El Jazmin	8.42351	-82.3633	1.98534	Sampled	Absent	Absent	0	0	0	0	0	Absence
Chiriqui	David	8.43305	-82.4211	3.50771	Unsampled			0	0	0	0
Chiriqui	David	8.44143	-82.4173	3.44271	Sampled	Absent	Absent	0	0	0	0	0	Absence
Chiriqui	David	8.50922	-82.6138	1.82227	Sampled	Absent	Absent	0	0	0	0	0	Absence
Chiriqui	David	8.23059	-81.6522	0.774009	Unsampled			0	0	0	0
Chiriqui	David	8.44112	-82.4168	3.44271	Unsampled			0	0	0	0
Chiriqui	David	8.51503	-82.6233	1.79027	Unsampled			0	0	0	0
Chiriqui	David	8.52751	-82.7038	1.23385	Unsampled			0	0	0	0
Chiriqui	David	8.52924	-82.8373	0.698439	Unsampled			0	0	0	0
Chiriqui	On the road	8.52973	-82.8374	0.698439	Unsampled			0	0	0	0
Chiriqui	On the road	8.53001	-82.8374	0.698439	Unsampled			0	0	0	0
Chiriqui	On the road	8.53132	-82.8377	0.641353	Unsampled			0	0	0	0
Veraguas	Canazas	8.11069	-80.7727	1.17263	Sampled	Absent	Present	0	0	1	3	0	Aedes albopictus
Veraguas*	La Mesa	8.20177	-81.1857	0.962618	Sampled	Absent	Present	0	0	71	17	0	Aedes albopictus
Veraguas	Santiago	8.0994	-80.9655	1.989	Unsampled			0	0	0	0
Veraguas	Santiago	8.10003	-80.9676	1.96551	Unsampled			0	0	0	0
Veraguas	Santiago	8.1007	-80.9679	1.96551	Unsampled			0	0	0	0
Veraguas	Santiago	8.10157	-80.975	1.95215	Unsampled			0	0	0	0
Veraguas	Santiago	8.10324	-80.9741	1.95215	Unsampled			0	0	0	0
Veraguas	Santiago	8.10553	-80.9733	1.95215	Unsampled			0	0	0	0
Veraguas	Santiago	8.10808	-80.965	1.97206	Unsampled			0	0	0	0
Veraguas	Santiago	8.10897	-80.972	1.95215	Unsampled			0	0	0	0
Veraguas	Canazas	8.11022	-80.7752	1.17263	Sampled	Absent	Absent	0	0	0	0	0	Absence
Veraguas	Santiago	8.11088	-80.9699	1.95215	Unsampled			0	0	0	0
Veraguas	Santiago	8.11721	-80.9673	1.91217	Unsampled			0	0	0	0
Veraguas*	Santiago	8.11741	-80.9672	1.91217	Sampled	Absent	Present	0	0	1	0	1	Aedes albopictus
Veraguas	Santiago	8.12006	-80.9769	1.89475	Unsampled			0	0	0	0
Veraguas	Santiago	8.12775	-80.9617	1.81374	Unsampled			0	0	0	0
Los Santos	Pedasi	7.53319	-80.0255	0.532662	Sampled	Present	Absent	21	0	0	0	0	Aedes aegypti
Los Santos	Macaracas	7.7295	-80.5531	1.23412	Sampled	Absent	Present	0	0	17	0	0	Aedes albopictus
Los Santos	Tonosi	7.40583	-80.4361	0.42782	Unsampled			0	0	0	0
Los Santos	Los Santos	7.40778	-80.4417	0.42782	Unsampled			0	0	0	0
Los Santos	Pedasi	7.51056	-80.0536	0.64452	Unsampled			0	0	0	0
Los Santos	Pedasi	7.53333	-80.0256	0.532662	Unsampled			0	0	0	0
Los Santos	Bella Vista	7.72833	-80.5525	1.23412	Unsampled			0	0	0	0
Los Santos	Cocal	7.73642	-80.2791	2.49487	Unsampled			0	0	0	0
Los Santos	Las Tablas	7.77333	-80.2756	2.78741	Unsampled			0	0	0	0
Los Santos	Las Tablas	7.77579	-80.2713	2.76327	Unsampled			0	0	0	0
Los Santos	Guarare	7.79917	-80.2747	2.51194	Unsampled			0	0	0	0
Los Santos	Guarare	7.815	-80.2786	2.11527	Unsampled			0	0	0	0
Los Santos	Guarare	7.815	-80.28	2.11527	Unsampled			0	0	0	0
Los Santos	La Enea	7.82556	-80.2758	1.87358	Unsampled			0	0	0	0
Los Santos	Agua Buena	7.8375	-80.3897	1.33426	Unsampled			0	0	0	0
Los Santos	Agua Buena	7.83806	-80.3983	1.29672	Unsampled			0	0	0	0
Los Santos	Los Santos	7.92361	-80.3947	2.18676	Unsampled			0	0	0	0
Herrera	Pese	7.90889	-80.6125	0.941327	Unsampled			0	0	0	0
Herrera	Pese	7.90917	-80.6147	0.941327	Unsampled			0	0	0	0
Herrera	Chitre	7.95528	-80.4322	2.48529	Unsampled			0	0	0	0
Herrera	Chitre	7.97	-80.4322	2.40039	Unsampled			0	0	0	0
Herrera	Chitre	7.97028	-80.4236	2.40039	Unsampled			0	0	0	0
Herrera	Chupampa	8.08194	-80.7758	1.11955	Unsampled			0	0	0	0
Herrera	Chupampa	8.08639	-80.7744	1.11955	Unsampled			0	0	0	0
Herrera	Chupampa	8.11083	-80.7725	1.17263	Unsampled			0	0	0	0
Herrera	Divisa	8.1296	-80.6872	0.9404	Sampled	Absent	Present	0	0	11	4	0	Aedes albopictus
Herrera	Divisa	8.12972	-80.6872	0.9404	Unsampled			0	0	0	0
Herrera	Divisa	8.13028	-80.6869	0.9404	Unsampled			0	0	0	0
Cocle*	Aguadulce	8.24569	-80.5642	2.03368	Sampled	Present	Present	11	16	9	12	1	Coexistence
Cocle*	Aguadulce	8.24816	-80.5546	2.03576	Sampled	Present	Present	28	5	1	17	1	Coexistence
Cocle	Rio Hato	8.3785	-80.1643	1.36781	Sampled	Present	Absent	7	1	0	0	0	Aedes aegypti
Cocle*	El Roble	8.17349	-80.6621	1.23324	Sampled	Absent	Present	0	0	19	15	0	Aedes albopictus
Cocle	Nata	8.33524	-80.5209	1.26278	Sampled	Present	Absent	0	2	0	0	0	Aedes aegypti
Cocle*	Penonome	8.45416	-80.4502	1.00095	Sampled	Present	Present	5	11	8	22	1	Coexistence
Cocle	Penonome	8.49862	-80.3344	1.3351	Sampled	Absent	Present	0	0	0	6	0	Aedes albopictus
Cocle	El Roble	8.18309	-80.6495	1.23324	Sampled	Absent	Present	0	0	5	2	0	Aedes albopictus
Cocle	Penonome	8.18317	-80.6493	1.2401	Unsampled			0	0	0	0
Cocle	Santa Rita	8.23796	-80.5782	1.91628	Sampled	Absent	Present	0	0	10	0	1	Aedes albopictus
Cocle	Penonome	8.25096	-80.5473	2.05676	Unsampled			0	0	0	0
Cocle	Penonome	8.25195	-80.5464	2.05676	Unsampled			0	0	0	0
Cocle*	Aguadulce	8.25436	-80.5411	1.97495	Sampled	Absent	Present	0	0	28	14	0	Aedes albopictus
Cocle	Anton	8.37533	-80.1597	1.29116	Unsampled			0	0	0	0
Cocle	Anton	8.38073	-80.1672	1.3696	Unsampled			0	0	0	0
Cocle	Anton	8.39914	-80.264	1.22229	Unsampled			0	0	0	0
Cocle	Penonome	8.3992	-80.2622	1.22229	Unsampled			0	0	0	0
Cocle	On the road	8.42877	-80.4947	1.16213	Unsampled			0	0	0	0
Cocle	On the road	8.43628	-80.0594	0.867199	Unsampled			0	0	0	0
Cocle	Penonome	8.50028	-80.335	1.3351	Unsampled			0	0	0	0
Cocle	Penonome	8.50111	-80.3358	1.3351	Unsampled			0	0	0	0
Cocle	On the road	8.50927	-80.3631	1.4184	Unsampled			0	0	0	0
Cocle	On the road	8.50986	-80.3414	1.32823	Unsampled			0	0	0	0
Cocle	Penonome	8.51163	-80.3474	1.38272	Sampled	Absent	Present	0	0	0	6	0	Aedes albopictus
Cocle	On the road	8.51261	-80.3478	1.38272	Unsampled			0	0	0	0
Cocle	On the road	8.50034	-80.3351	1.3351	Unsampled			0	0	0	0
Panama Oeste	On the road	8.58673	-79.8851	1.4922	Sampled	Present	Absent	12	5	0	0	0	Aedes aegypti
Panama Oeste*	San Carlos	8.46721	-79.9661	1.2835	Sampled	Absent	Present	0	0	22	13	0	Aedes albopictus
Panama Oeste	On the road	8.4488	-80.0326	0.829683	Unsampled			0	0	0	0
Panama Oeste	On the road	8.53558	-79.9241	1.42604	Unsampled			0	0	0	0
Panama Oeste	On the road	8.56388	-79.8922	1.61316	Unsampled			0	0	0	0
Panama Oeste	On the road	8.60922	-79.8842	1.29862	Unsampled			0	0	0	0
Panama Oeste	On the road	8.7417	-79.8818	0.951859	Unsampled			0	0	0	0
Panama Oeste	On the road	8.76007	-79.8772	0.98705	Unsampled			0	0	0	0
Panama Oeste	On the road	8.78897	-79.8732	1.18522	Unsampled			0	0	0	0
Panama Oeste	On the road	8.8281	-79.8543	2.23715	Unsampled			0	0	0	0
Panama Oeste	On the road	8.84337	-79.831	3.40316	Unsampled			0	0	0	0
Panama Oeste	On the road	8.8499	-79.8202	3.92621	Unsampled			0	0	0	0
Panama Oeste	On the road	8.85187	-79.8154	4.14407	Unsampled			0	0	0	0
Panama Oeste	On the road	8.85226	-79.8132	4.14407	Unsampled			0	0	0	0
Panama Oeste	San Carlos	8.52722	-79.9357	1.2835	Sampled	Present	Absent	3	5	0	0	0	Aedes aegypti
Panama Oeste	San Carlos	8.52835	-79.9348	1.2835	Sampled	Present	Absent	4	1	0	0	0	Aedes aegypti
Panama Oeste*	Capira	8.86938	-79.8021	4.4782	Sampled	Present	Present	17	12	11	3	1	Coexistence
Panama Oeste*	La Chorrera	8.87314	-79.796	4.53702	Sampled	Present	Present	12	1	17	1	1	Coexistence
Panama Oeste	La Chorrera	8.86008	-79.8082	4.29277	Sampled	Present	Absent	0	1	0	0	0	Aedes aegypti
Panama Oeste*	La Chorrera	8.87416	-79.7923	4.53702	Sampled	Present	Present	8	17	2	19	1	Coexistence
Panama Oeste*	La Chorrera	8.8899	-79.7642	4.19959	Sampled	Present	Present	4	13	15	3	1	Coexistence
Panama Oeste	Arraijan	8.92581	-79.7144	3.6482	Sampled	Absent	Present	0	0	0	4	0	Aedes albopictus
Panama Oeste	Arraijan	8.92917	-79.7044	3.76686	Sampled	Absent	Present	0	0	0	3	0	Aedes albopictus
Panama Oeste	Arraijan	8.92948	-79.7038	3.76686	Sampled	Present	Absent	0	14	0	0	0	Aedes aegypti
Panama Oeste	Arraijan	8.93146	-79.6998	3.76686	Sampled	Present	Absent	0	7	0	0	0	Aedes aegypti
Panama Oeste	Bejuco	8.59348	-79.8869	1.40665	Sampled	Absent	Present	0	0	0	9	0	Aedes albopictus
Panama Oeste	La Chorrera	8.84972	-79.8197	3.92621	Unsampled			0	0	0	0
Panama Oeste	La Chorrera	8.85194	-79.8513	2.77442	Unsampled			0	0	0	0
Panama Oeste	La Chorrera	8.85222	-79.8131	4.14407	Unsampled			0	0	0	0
Panama Oeste	La Chorrera	8.85694	-79.8086	4.14407	Unsampled			0	0	0	0
Panama Oeste	La Chorrera	8.86028	-79.8081	4.29277	Unsampled			0	0	0	0
Panama Oeste	La Chorrera	8.86139	-79.8072	4.42349	Unsampled			0	0	0	0
Panama Oeste	Arraijan	8.86806	-79.8022	4.42349	Unsampled			0	0	0	0
Panama Oeste	Arraijan	8.86917	-79.8019	4.4782	Unsampled			0	0	0	0
Panama Oeste	La Chorrera	8.87194	-79.7992	4.4782	Unsampled			0	0	0	0
Panama Oeste	La Chorrera	8.87194	-79.7989	4.4782	Unsampled			0	0	0	0
Panama Oeste	Arraijan	8.87361	-79.7939	4.53702	Unsampled			0	0	0	0
Panama Oeste	Arraijan	8.87417	-79.7925	4.53702	Unsampled			0	0	0	0
Panama Oeste	La Chorrera	8.87444	-79.79	4.53702	Unsampled			0	0	0	0
Panama Oeste	Arraijan	8.88389	-79.7767	4.40823	Unsampled			0	0	0	0
Panama Oeste	La Chorrera	8.88528	-79.7736	4.40823	Unsampled			0	0	0	0
Panama Oeste	Arraijan	8.92611	-79.7094	3.6482	Unsampled			0	0	0	0
Panama Oeste	Arraijan	8.92611	-79.7158	3.6482	Unsampled			0	0	0	0
Panama Oeste	Arraijan	8.92611	-79.71	3.6482	Unsampled			0	0	0	0
Panama Oeste	Arraijan	8.92667	-79.7256	3.59318	Unsampled			0	0	0	0
Panama Oeste	Arraijan	8.92667	-79.7233	3.59318	Unsampled			0	0	0	0
Panama Oeste	Arraijan	8.92889	-79.7047	3.76686	Unsampled			0	0	0	0
Panama Oeste	Arraijan	8.93411	-79.6906	3.84136	Sampled	Absent	Absent	0	0	0	0	0	Absence
Panama Oeste	Arraijan	8.93417	-79.6892	3.84136	Unsampled			0	0	0	0
Panama Oeste	Arraijan	8.93944	-79.6831	3.91066	Unsampled			0	0	0	0
Panama Oeste	Arraijan	8.94173	-79.679	3.91066	Sampled	Absent	Present	0	0	0	9	0	Aedes albopictus
Panama Oeste	Arraijan	8.87306	-79.7958	4.53702	Unsampled			0	0	0	0
Panama*	Panama City	9.03994	-79.4602	6.84151	Sampled	Present	Present	29	18	9	21	1	Coexistence
Panama	Panama City	9.06239	-79.4224	5.48511	Sampled	Present	Absent	7	1	0	0	0	Aedes aegypti
Panama	Pedernal	9.12211	-79.6018	2.03276	Sampled	Absent	Present	0	0	5	10	0	Aedes albopictus
Panama	Villa Rosario	8.78369	-79.8736	1.18522	Sampled	Present	Absent	0	32	0	0	0	Aedes aegypti
Panama	Panama City	9.00557	-79.5204	6.58036	Sampled	Present	Absent	0	4	0	0	0	Aedes aegypti
Panama	Panama City	9.00978	-79.5061	6.725	Sampled	Present	Absent	0	2	0	0	0	Aedes aegypti
Panama	Panama City	9.01883	-79.4929	7.01117	Sampled	Present	Absent	0	3	0	0	0	Aedes aegypti
Panama	Panama City	9.01952	-79.4921	7.01117	Sampled	Present	Absent	0	8	0	0	0	Aedes aegypti
Panama	Panama City	9.02132	-79.5157	7.00435	Sampled	Absent	Present	0	0	0	9	0	Aedes albopictus
Panama*	Panama City	9.02513	-79.4851	7.15667	Sampled	Present	Present	18	17	10	5	1	Coexistence
Panama	Panama City	9.04627	-79.4457	6.19691	Sampled	Present	Absent	0	2	0	0	0	Aedes aegypti
Panama	Panama City	9.10016	-79.3228	2.723	Sampled	Present	Absent	0	22	0	0	0	Aedes aegypti
Panama	Panama City	9.1027	-79.3622	3.78918	Sampled	Present	Absent	0	10	0	0	0	Aedes aegypti
Panama	Proyecto K	9.11119	-79.5576	3.27135	Sampled	Absent	Present	0	0	0	9	0	Aedes albopictus
Panama	Chilibre	9.13683	-79.621	1.61205	Sampled	Absent	Present	0	0	0	15	0	Aedes albopictus
Panama	Nuevo Chagres	9.20178	-79.6262	1.34925	Sampled	Absent	Present	0	0	0	5	0	Aedes albopictus
Panama	Chilibre	9.15329	-79.6181	1.76752	Sampled	Absent	Present	0	0	16	0	0	Aedes albopictus
Panama	On the road	8.84236	-79.8405	0.159618	Sampled	Present	Absent	4	0	0	0	0	Aedes aegypti
Panama	El Tirao	8.78167	-78.1797	0.226288	Unsampled			0	0	0	0
Panama	San Martin	8.84243	-79.8407	3.04515	Unsampled			0	0	0	0
Panama	Torti	8.92028	-78.4022	0.139803	Unsampled			0	0	0	0
Panama	Torti	8.9225	-78.4006	0.159618	Unsampled			0	0	0	0
Panama	El Tirao	8.93139	-78.3	0.180143	Unsampled			0	0	0	0
Panama	Panama City	8.95291	-79.5473	3.76446	Sampled	Present	Absent	0	7	0	0	0	Aedes aegypti
Panama	24 de Diciembre	9.00139	-79.4983	6.02387	Unsampled			0	0	0	0
Panama	24 de Diciembre	9.00583	-79.5206	6.58036	Unsampled			0	0	0	0
Panama	24 de Diciembre	9.01167	-79.5031	6.725	Unsampled			0	0	0	0
Panama	24 de Diciembre	9.01222	-79.5022	6.725	Unsampled			0	0	0	0
Panama	24 de Diciembre	9.01389	-79.5	6.725	Unsampled			0	0	0	0
Panama	24 de Diciembre	9.01444	-79.4944	6.57968	Unsampled			0	0	0	0
Panama	24 de Diciembre	9.01806	-79.4933	7.01117	Unsampled			0	0	0	0
Panama	24 de Diciembre	9.01861	-79.4931	7.01117	Unsampled			0	0	0	0
Panama	24 de Diciembre	9.01889	-79.4928	7.01117	Unsampled			0	0	0	0
Panama	24 de Diciembre	9.01944	-79.4222	3.77861	Unsampled			0	0	0	0
Panama	24 de Diciembre	9.02056	-79.4911	7.01117	Unsampled			0	0	0	0
Panama	24 de Diciembre	9.02111	-79.4864	6.80171	Unsampled			0	0	0	0
Panama	24 de Diciembre	9.02528	-79.485	7.15667	Unsampled			0	0	0	0
Panama	24 de Diciembre	9.02972	-79.4978	7.29356	Unsampled			0	0	0	0
Panama	24 de Diciembre	9.03389	-79.49	7.29356	Unsampled			0	0	0	0
Panama	Catrigandi	9.03528	-78.5978	0.0886049	Unsampled			0	0	0	0
Panama	24 de Diciembre	9.04583	-79.4478	6.19691	Unsampled			0	0	0	0
Panama	24 de Diciembre	9.04639	-79.4456	6.19691	Unsampled			0	0	0	0
Panama	24 de Diciembre	9.04667	-79.4433	6.19691	Unsampled			0	0	0	0
Panama	24 de Diciembre	9.05639	-79.4339	5.88961	Unsampled			0	0	0	0
Panama	Panama City	9.05945	-79.4307	5.88961	Sampled	Present	Absent	0	2	0	0	0	Aedes aegypti
Panama	24 de Diciembre	9.06167	-79.4242	5.48511	Unsampled			0	0	0	0
Panama	24 de Diciembre	9.0625	-79.4222	5.48511	Unsampled			0	0	0	0
Panama	24 de Diciembre	9.09194	-79.395	4.56747	Unsampled			0	0	0	0
Panama	24 de Diciembre	9.09583	-79.3758	4.02482	Unsampled			0	0	0	0
Panama	Pacora	9.09806	-79.2886	1.88126	Unsampled			0	0	0	0
Panama	Panama City	9.09833	-79.2911	2.06574	Unsampled			0	0	0	0
Panama	Panama City	9.0986	-79.2967	2.06574	Sampled	Present	Absent	0	4	0	0	0	Aedes aegypti
Panama	24 de Diciembre	9.09861	-79.3689	3.78918	Unsampled			0	0	0	0
Panama	Panama City	9.09889	-79.305	2.26731	Unsampled			0	0	0	0
Panama	Panama City	9.10043	-79.3318	2.98063	Sampled	Present	Absent	4	7	0	0	0	Aedes aegypti
Panama	Panama City	9.10051	-79.3276	2.723	Sampled	Present	Absent	0	8	0	0	0	Aedes aegypti
Panama	24 de Diciembre	9.10194	-79.3853	4.21488	Unsampled			0	0	0	0
Panama	Panama City	9.10208	-79.3851	4.21488	Sampled	Present	Absent	0	3	0	0	0	Aedes aegypti
Panama	24 de Diciembre	9.10278	-79.3619	3.78918	Unsampled			0	0	0	0
Panama	24 de Diciembre	9.10278	-79.3614	3.78918	Unsampled			0	0	0	0
Panama	Panama City	9.10472	-79.3178	2.45907	Unsampled			0	0	0	0
Panama	Panama City	9.10667	-79.3653	3.60373	Unsampled			0	0	0	0
Panama	Panama City	9.11306	-79.3644	3.60373	Unsampled			0	0	0	0
Panama	Panama City	9.12111	-79.2317	1.1594	Unsampled			0	0	0	0
Panama	Chilibre	9.1596	-79.6211	1.56496	Sampled	Absent	Present	0	0	0	2	0	Aedes albopictus
Panama	Chepo	9.16917	-79.0911	0.809622	Unsampled			0	0	0	0
Panama	Chepo	9.17472	-79.0956	0.823885	Unsampled			0	0	0	0
Panama	Las Margaritas	9.18583	-79.0833	0.801341	Unsampled			0	0	0	0
Panama	Chilibrillo	9.1875	-79.6171	1.50401	Sampled	Present	Absent	0	3	0	0	0	Aedes aegypti
Panama	On the road	9.26609	-79.686	4.21488	Sampled	Present	Absent	2	0	0	0	1	Aedes aegypti
Colon*	Cativa	9.36045	-79.8298	2.24739	Sampled	Present	Present	30	4	7	2	1	Coexistence
Colon	Colon	9.20167	-79.6261	1.34925	Sampled	Absent	Present	0	0	0	4	0	Aedes albopictus
Colon	Rio Duque	9.26314	-79.6813	0.870216	Sampled	Absent	Present	0	0	0	1	0	Aedes albopictus
Colon	Limon	9.29603	-79.7762	0.870994	Sampled	Present	Present	0	5	0	8	1	Coexistence
Colon	Portobelo	9.55348	-79.648	0.193172	Sampled	Present	Present	18	0	7	0	1	Coexistence
Colon*	Colon	9.33914	-79.88	1.34925	Sampled	Absent	Present	0	0	23	13	0	Aedes albopictus
Colon	Colon	9.03833	-79.5081	7.34602	Unsampled			0	0	0	0
Colon	Colon	9.04389	-79.5078	7.34602	Unsampled			0	0	0	0
Colon	Colon	9.07528	-79.525	5.46245	Unsampled			0	0	0	0
Colon	Colon	9.08083	-79.5275	5.46245	Unsampled			0	0	0	0
Colon	Colon	9.08139	-79.5275	5.46245	Unsampled			0	0	0	0
Colon	Colon	9.10369	-79.535	4.14923	Unsampled			0	0	0	0
Colon	Colon	9.10917	-79.5533	3.27135	Unsampled			0	0	0	0
Colon	Colon	9.10944	-79.5522	3.27135	Unsampled			0	0	0	0
Colon	Colon	9.10944	-79.5517	3.27135	Unsampled			0	0	0	0
Colon	Colon	9.11083	-79.5578	3.27135	Unsampled			0	0	0	0
Colon	Colon	9.11111	-79.5586	3.27135	Unsampled			0	0	0	0
Colon	Colon	9.11167	-79.5592	3.0126	Unsampled			0	0	0	0
Colon	Colon	9.12222	-79.6019	2.03276	Unsampled			0	0	0	0
Colon	Colon	9.12222	-79.5992	2.03276	Unsampled			0	0	0	0
Colon	Colon	9.13306	-79.6167	1.81799	Unsampled			0	0	0	0
Colon	Colon	9.13694	-79.6211	1.61205	Unsampled			0	0	0	0
Colon	Colon	9.14806	-79.6194	1.59276	Unsampled			0	0	0	0
Colon	Colon	9.15917	-79.6211	1.56496	Unsampled			0	0	0	0
Colon	Colon	9.16194	-79.62	1.56496	Unsampled			0	0	0	0
Colon	Colon	9.1875	-79.6169	1.50401	Unsampled			0	0	0	0
Colon	Colon	9.19361	-79.6194	1.34925	Unsampled			0	0	0	0
Colon	Colon	9.21528	-79.63	1.17629	Unsampled			0	0	0	0
Colon	Colon	9.25694	-79.6697	0.939958	Unsampled			0	0	0	0
Colon	Colon	9.26278	-79.6811	0.870216	Unsampled			0	0	0	0
Colon	Colon	9.26306	-79.6819	0.870216	Unsampled			0	0	0	0
Colon	Colon	9.26611	-79.6858	0.870216	Unsampled			0	0	0	0
Colon	Colon	9.275	-79.6972	0.763895	Unsampled			0	0	0	0
Colon	Colon	9.29583	-79.7761	0.870994	Sampled	Absent	Present	0	0	6	0	1	Aedes albopictus
Colon	Colon	9.33861	-79.8003	1.70863	Unsampled			0	0	0	0
Colon	Colon	9.33917	-79.8803	2.26172	Unsampled			0	0	0	0
Colon	Colon	9.34083	-79.8753	2.36082	Unsampled			0	0	0	0
Colon	Colon	9.34167	-79.87	2.36082	Unsampled			0	0	0	0
Colon	Colon	9.34972	-79.8117	1.9457	Unsampled			0	0	0	0
Colon	Colon	9.35861	-79.8425	2.34721	Unsampled			0	0	0	0
Colon	Colon	9.36222	-79.8344	2.12989	Unsampled			0	0	0	0
Darien	Canglon	8.78215	-78.1796	0.192984	Unsampled			0	0	0	0
Darien	Yaviza	8.15667	-77.6939	0.118178	Unsampled			0	0	0	0
Darien	Yaviza	8.33556	-77.8297	0.106757	Unsampled			0	0	0	0
Darien	Yaviza	8.40833	-77.8658	0.10826	Unsampled			0	0	0	0
Darien	Meteti	8.49694	-77.9714	0.190694	Unsampled			0	0	0	0
Darien	Meteti	8.49694	-77.9717	0.190694	Unsampled			0	0	0	0
Darien	Meteti	8.50472	-77.9744	0.192984	Unsampled			0	0	0	0
Darien	Meteti	8.51	-77.9767	0.192984	Unsampled			0	0	0	0
Darien	La Moneda	8.57306	-78.0406	0.190654	Unsampled			0	0	0	0
Darien	La Moneda	8.65056	-78.1292	0.11358	Unsampled			0	0	0	0
Darien	Santa Fe	8.65778	-78.1531	0.106277	Unsampled			0	0	0	0
Darien	Santa Fe	8.66083	-78.1419	0.116545	Unsampled			0	0	0	0
Darien	Aguas Fria # 2	8.825	-78.1884	0.240477	Unsampled			0	0	0	0
