# Supplementary material for: High infestation of invasive Aedes mosquitoes in used tires along the local transport network of Panama
Source: Parasit Vectors. 2019 May 27;12:264. doi: 10.1186/s13071-019-3522-8 (PMC6537307; doi:10.1186/s13071-019-3522-8)
Supplement: Supplementary file 2 — Additional file 2: Table S2. Complete spreadsheet of used-tire trading garages selected for mosquito egg mass spectra generation with their respective SNN model prediction. [file 13071_2019_3522_MOESM2_ESM.xlsx]

## Sheet: Sheet1
Additional file 2: Table S2. Complete spreadsheet of used-tyre trading garages selected for mosquito egg mass spectra generation with their respective SNN model prediction.
Kelly L. Bennett 1, Carmelo Gómez Martínez 1, Alejandro Almanza 1, Jose R. Rovira 1, W. Owen McMillan 1, Vanessa Enriquez 2, Elia Barraza 2, Marcela Diaz 2, Javier Sanchez Galan 3, Ari Whiteman 1,4, Rolando A. Gittens 5,6*, Jose R. Loaiza 1,5,7*
1 Smithsonian Tropical Research Institute, P.O. Box 0843-03092, Balboa Ancón, Republic of Panama; 2 College of Health Sciences, The University of Texas at El Paso, USA; 3 Grupo de Investigación en Biotecnología, Bioinformática y Biología de Sistemas, Centro de Producción e Investigaciones Agroindustriales, Universidad Tecnológica de Panamá, Republic of Panama; 4 Department of Geography and Earth …
* For correspondence: JRL – 219 City of Knowledge, INDICASAT AIP, Panama, Rep. of Panama 0843-01103, email: jloaiza@indicasat.org.pa; RAG – 219 City of Knowledge, INDICASAT AIP, Panama, Rep. of Panama 0843-01103, email:
Name of Sheet	Description
SNN Model Parameters	Details of the different SNN model parameters input into the model
Profile Peak Statistics	Table describing the profile peaks detected with the SNN classification model including the 15 peaks with the highest difference average that were selected for species classification (Sort mode X).
Garage # 12 through to 83	Results of the SNN model for each garage from which eggs were processed and classified

## Sheet: SNN Model Parameters
ClinProt Model
Name:	SNN Egg Predict (replica diff)
Date/Time:	2018-05-15T13:34:23.415-05:00
GUID:	8611735a-e9a3-4a6c-bfa5-06dff92ae10f
ClinProTools Version:	3.0 build 22
Model Generation Classes
Class 1:	A. aegypti
Class 2:	A. albopictus
Cross Validation
Percent Leave Out:	0.2
Number of Iterations:	20
Overall:	0.9609
Class 1:	0.9219
Class 2:	1
Recognition Capability
Overall:	0.9922
Class 1:	0.9844
Class 2:	1
Integration Regions used for Classification
Index	Mass	Start Mass	End Mass	Weight
182	11323.8	11193.7	11357.9	0.263502
183	11363.2	11357.9	11443.9	0.173451
121	6821.58	6786.86	6877.22	0.134207
75	4854.63	4844.96	4863.99	0.128834
27	3141.81	3131.69	3147.39	0.121803
64	4537.4	4523.29	4543.15	0.0694485
90	5542.26	5529.7	5552.75	0.069289
Resolution
Resolution:	800
Base Line:	convex hull v3
Baseline Flatness:	0.8
Loading Spectra Collection
Data Reduction Filter:	FALSE
Minimal Mass:	2000
Maximal Mass:	20000
Null Spectra Exclusion:	TRUE
Noise Spectra Exclusion:	TRUE
Noise Threshold:
Noise Exclusion:	TRUE
Adduct/Polymer Spectra Exclusion:	FALSE
Support Spectra Grouping:	FALSE
Similarity Selection:	FALSE
Smoothing
Smoothing Width (Da):	5
Cycles:	1
Recalibration
Recalibrate:	TRUE
Max Peak Shift:	0.001
Match to Calibrant Peaks:	0.3
Exclude not Recalibratable Spectra	FALSE
Average Peak List Calculation
Relative Threshold Base Peak:	0
Signal to Noise Threshold:	3
Limit Peak Number:	FALSE
Peak Calculation
Use Areas:	FALSE
Peak Selection
Use All Peaks:	FALSE
Peaks To Use:	15
Sort Mode:	delta average arithmetic
Model Generation
Algorithm:	SNN
UpperLimit of Cycles:	1000
Automatic Number of Prototypes Detection:	TRUE

## Sheet: Profile Peak Statistics
Table describing the profile peaks detected with the SNN classification model including the 15 peaks with the highest difference average that were selected for species classification (Sort mode X).
Sort Mode:	delta average arithmetic
S	Index	Mass	DAve	PTTA	PWKW	PAD	Ave1	Ave2	StdDev1	StdDev2	CV1	CV2
X	91	5662.61	25.27	< 0.000001	< 0.000001	< 0.000001	12.08	37.35	12.29	8.44	101.73	22.6
X	182	11323.8	24.07	< 0.000001	< 0.000001	< 0.000001	6.85	30.92	6.46	6.03	94.34	19.49
X	121	6821.58	9.59	< 0.000001	2.46e-06	< 0.000001	28.68	19.09	10.87	3.14	37.9	16.46
X	92	5683.11	9.11	< 0.000001	< 0.000001	7e-06	7.05	16.16	4.46	1.82	63.23	11.26
X	183	11363.2	9.07	< 0.000001	< 0.000001	< 0.000001	4.86	13.94	5.5	2.24	113.12	16.08
X	133	7664.45	8.31	< 0.000001	< 0.000001	0.000128	7.64	15.95	3.93	2.81	51.41	17.64
X	141	8298.71	8.3	< 0.000001	0.0119	< 0.000001	9.57	1.27	10.72	1.64	112.01	129.71
X	204	13634.2	8	< 0.000001	< 0.000001	< 0.000001	5.15	13.15	5.82	1.76	113.13	13.4
X	21	3005.88	7	0.000503	1.17e-05	< 0.000001	10	3	13.14	4.89	131.43	163.08
X	64	4537.4	6.45	< 0.000001	0.141	< 0.000001	10.22	3.78	8.96	1.44	87.66	38.17
X	35	3369.25	6.14	4.03e-06	7.12e-05	< 0.000001	11.11	4.96	8.62	2.97	77.59	59.79
X	27	3141.81	5.9	< 0.000001	< 0.000001	< 0.000001	6.76	0.86	5.53	0.24	81.75	27.59
X	90	5542.26	4.22	1.54e-06	< 0.000001	< 0.000001	6.32	2.1	5.53	2.13	87.46	101.37
X	5	2457.07	4.19	< 0.000001	< 0.000001	< 0.000001	5.05	0.86	3.64	0.27	72.1	31.24
X	75	4854.63	4.18	< 0.000001	< 0.000001	< 0.000001	5.74	1.56	3.79	0.46	66.09	29.6
-	118	6639.93	3.91	0.117	0.949	6.25e-06	19.58	15.67	17.82	3.51	91.04	22.38
-	202	13278.8	3.64	8.47e-06	0.00482	< 0.000001	5.87	9.52	5.55	1.36	94.52	14.3
-	103	6142.42	3.54	< 0.000001	< 0.000001	< 0.000001	4.48	0.95	2.87	0.61	64.03	64.8
-	100	5981.45	3.51	< 0.000001	< 0.000001	< 0.000001	4.48	0.97	3.16	0.3	70.46	31.27
-	9	2527.62	3.48	< 0.000001	< 0.000001	< 0.000001	4.43	0.95	4.34	0.24	98.05	25.83
-	209	15310.6	3.37	< 0.000001	< 0.000001	< 0.000001	0.7	4.07	0.44	1.04	62.92	25.56
-	17	2866.95	3.34	0.000185	4.44e-06	< 0.000001	4.82	1.48	6.29	1.14	130.56	77.17
-	55	4149.18	3.3	< 0.000001	3.09e-06	< 0.000001	4.21	0.91	3.62	0.62	85.96	67.7
-	104	6209.29	3.28	< 0.000001	< 0.000001	< 0.000001	5.06	1.78	3.86	0.51	76.24	28.64
-	165	9708.21	3.17	< 0.000001	< 0.000001	< 0.000001	6.43	3.26	3.24	1.26	50.31	38.75
-	78	5033.67	2.94	< 0.000001	< 0.000001	< 0.000001	3.6	0.66	3.12	0.18	86.84	27.79
-	28	3152.97	2.93	< 0.000001	0.00318	< 0.000001	4.02	1.09	3.76	0.44	93.48	40.22
-	22	3070.83	2.88	< 0.000001	< 0.000001	< 0.000001	3.57	0.7	3	0.22	84.01	31.46
-	171	10054.4	2.83	< 0.000001	< 0.000001	< 0.000001	3.26	0.43	3.17	0.11	97.07	25.31
-	37	3401.42	2.82	< 0.000001	2.06e-06	< 0.000001	6.44	3.62	3.02	1.67	46.84	46.26
-	144	8455.13	2.74	< 0.000001	< 0.000001	< 0.000001	3.29	0.55	2.98	0.1	90.45	18.32
-	85	5283.76	2.7	< 0.000001	2.12e-06	< 0.000001	5.51	2.81	1.17	2.27	21.22	80.89
-	60	4332.18	2.7	5.7e-05	< 0.000001	< 0.000001	3.56	0.86	4.79	0.28	134.65	33.16
-	31	3270.99	2.65	7.79e-06	0.0043	< 0.000001	4.36	1.71	4.03	0.95	92.41	55.29
-	172	10068.9	2.59	1.67e-06	0.313	< 0.000001	3.29	0.7	3.74	0.41	113.58	57.67
-	203	13355	2.52	< 0.000001	3.04e-05	< 0.000001	2.64	5.16	2.42	1.08	91.52	20.94
-	14	2770.85	2.41	< 0.000001	< 0.000001	< 0.000001	3.2	0.79	1.7	0.32	52.95	40.45
-	34	3354.15	2.41	< 0.000001	< 0.000001	0.0113	3.91	1.5	1.58	0.77	40.42	51.5
-	93	5724.58	2.34	1.38e-05	< 0.000001	< 0.000001	2.51	4.86	1.33	2.34	53.05	48.29
-	49	3833.18	2.32	< 0.000001	< 0.000001	< 0.000001	4.08	1.76	2.55	1.04	62.4	59.37
-	63	4453.28	2.25	< 0.000001	< 0.000001	< 0.000001	4.53	2.28	1.98	0.62	43.65	27.22
-	62	4427.04	2.25	3.35e-05	0.314	< 0.000001	4.89	2.64	3.76	0.74	76.84	28.17
-	175	10312.9	2.2	< 0.000001	0.00923	< 0.000001	2.71	0.5	2.82	0.21	104.2	42.65
-	109	6346.88	2.14	< 0.000001	< 0.000001	8.46e-06	2.97	0.82	1.42	0.41	47.86	49.59
-	89	5515.78	2.13	< 0.000001	< 0.000001	0.0013	4.36	2.23	1.03	1.42	23.59	63.68
-	98	5944.56	2.12	< 0.000001	1.41e-05	< 0.000001	3.06	0.94	2.56	0.38	83.6	40.3
-	39	3444.34	2.11	0.176	0.161	< 0.000001	5.18	3.07	10.56	3.33	204.03	108.57
-	36	3391.59	2.02	0.000408	0.0307	< 0.000001	4.62	2.6	3.94	1	85.36	38.5
-	59	4298.08	1.92	< 0.000001	< 0.000001	< 0.000001	2.71	0.79	1.36	0.19	50.15	24.2
-	116	6574.76	1.92	1.79e-06	1.24e-05	< 0.000001	3.35	1.43	2.48	1.05	73.87	72.94
-	94	5738.71	1.92	0.00215	1.24e-05	< 0.000001	1.73	3.65	0.8	3.01	46.34	82.58
-	69	4697.37	1.91	< 0.000001	< 0.000001	0.0012	2.75	0.85	1.08	0.27	39.04	31.4
-	19	2987.49	1.86	< 0.000001	< 0.000001	4.01e-06	2.82	0.96	1.31	0.35	46.24	36.7
-	54	4138.02	1.84	< 0.000001	< 0.000001	< 0.000001	2.6	0.76	1.4	0.25	53.85	32.2
-	4	2427.85	1.83	0.0212	0.887	< 0.000001	1.19	3.02	0.45	3.96	37.81	131.26
-	84	5256.14	1.83	2.15e-05	5.17e-05	< 0.000001	0.92	2.75	0.25	1.93	27.47	70.21
-	23	3085.58	1.81	< 0.000001	1.61e-06	< 0.000001	2.75	0.94	1.98	0.34	72.14	35.99
-	188	11955.7	1.8	< 0.000001	< 0.000001	< 0.000001	2.1	0.29	1.48	0.08	70.74	26.95
-	184	11517.3	1.8	< 0.000001	< 0.000001	< 0.000001	0.92	2.71	0.74	0.75	80.24	27.45
-	82	5155.13	1.79	7.89e-06	0.277	< 0.000001	3.39	1.6	2.76	0.55	81.5	34.31
-	70	4711.65	1.79	< 0.000001	< 0.000001	< 0.000001	2.71	0.92	1.96	0.28	72.48	30.42
-	193	12416.3	1.77	< 0.000001	< 0.000001	< 0.000001	2.13	0.36	2.01	0.1	94.34	27.16
-	56	4173.27	1.76	< 0.000001	< 0.000001	0.000479	2.43	0.67	0.93	0.22	38.19	33.27
-	40	3488.15	1.76	< 0.000001	< 0.000001	< 0.000001	2.68	0.92	2.16	0.59	80.72	64.24
-	32	3288.5	1.7	3.95e-06	0.000169	< 0.000001	2.59	0.89	2.51	0.54	96.66	59.98
-	76	4869.41	1.7	< 0.000001	< 0.000001	< 0.000001	3	1.3	1.58	1.08	52.55	82.99
-	79	5064.29	1.69	< 0.000001	< 0.000001	< 0.000001	2.56	0.87	1.64	0.27	64.03	30.96
-	18	2966.56	1.66	< 0.000001	< 0.000001	< 0.000001	2.5	0.83	2.21	0.29	88.61	34.84
-	99	5959.39	1.57	< 0.000001	< 0.000001	< 0.000001	2.49	0.92	1.51	0.37	60.8	40.74
-	168	9856.15	1.56	< 0.000001	0.000295	< 0.000001	2.18	0.61	2.16	0.25	99.39	40
-	53	4107.06	1.53	< 0.000001	4.01e-05	< 0.000001	2.79	1.26	1.88	0.54	67.39	42.75
-	187	11891.8	1.52	< 0.000001	1.27e-05	< 0.000001	1.93	0.4	1.62	0.12	83.89	29.28
-	29	3166.12	1.5	0.000214	3.59e-06	0.000131	3.32	1.82	1.55	1.71	46.52	93.84
-	101	6045.09	1.5	< 0.000001	< 0.000001	< 0.000001	2.17	0.68	1.2	0.17	55.34	24.52
-	153	8928.02	1.46	0.000596	0.000132	1.95e-05	3.21	1.75	1.92	1.71	59.72	97.83
-	113	6438.8	1.46	< 0.000001	< 0.000001	< 0.000001	2.32	0.86	1.37	0.85	59.21	99.52
-	159	9348.59	1.45	0.000422	0.745	< 0.000001	2.88	1.43	2.96	0.39	102.75	27.21
-	105	6226.19	1.45	< 0.000001	8.3e-05	< 0.000001	3.67	2.22	1.85	0.64	50.26	28.81
-	68	4680.08	1.44	< 0.000001	< 0.000001	< 0.000001	2.18	0.75	1.42	0.24	65	32.29
-	57	4228.42	1.44	< 0.000001	< 0.000001	< 0.000001	2.34	0.91	1.06	0.31	45.31	34.58
-	20	2996.6	1.42	< 0.000001	< 0.000001	2.77e-05	2.42	0.99	1.17	0.54	48.5	54.57
-	15	2810.98	1.42	1.5e-05	4.11e-05	< 0.000001	2.42	1.01	2.24	0.51	92.56	50.37
-	192	12283.1	1.41	< 0.000001	< 0.000001	< 0.000001	1.93	0.52	1.22	0.16	63.45	31.1
-	7	2485.08	1.4	0.0414	0.578	< 0.000001	1.44	2.84	0.56	3.44	38.81	121.12
-	124	7055.05	1.38	< 0.000001	< 0.000001	< 0.000001	1.83	0.45	1.57	0.14	85.88	31.19
-	71	4764.2	1.36	< 0.000001	1.7e-06	< 0.000001	2.36	1	1.53	0.79	64.78	79.37
-	126	7096.21	1.35	< 0.000001	< 0.000001	0.00965	2.35	1	0.68	0.42	29.02	41.71
-	30	3237.5	1.35	< 0.000001	< 0.000001	1.96e-05	2.39	1.05	0.91	0.27	38.14	26.18
-	25	3113.42	1.34	< 0.000001	< 0.000001	0.000476	2.73	1.39	0.83	0.39	30.23	28.05
-	166	9801.1	1.33	0.0189	0.238	< 0.000001	2.37	1.04	4.12	0.56	174.06	53.91
-	163	9524.74	1.31	< 0.000001	< 0.000001	< 0.000001	1.86	0.55	1.19	0.23	64.24	41.87
-	160	9382.06	1.28	< 0.000001	< 0.000001	< 0.000001	2.15	0.87	1.45	0.33	67.18	38.4
-	66	4631.67	1.28	< 0.000001	2.89e-05	< 0.000001	2.27	0.99	1.71	0.33	75.43	33.24
-	167	9830.08	1.27	0.00231	0.505	< 0.000001	1.91	0.64	3.04	0.34	159.19	53.54
-	146	8569.5	1.27	1.59e-05	5.04e-05	< 0.000001	2.69	1.42	1.84	0.77	68.21	54.38
-	174	10290.9	1.26	< 0.000001	0.0181	< 0.000001	2.05	0.79	1.68	0.25	81.75	32.13
-	108	6333.35	1.23	< 0.000001	< 0.000001	< 0.000001	2.13	0.9	1.13	0.34	53.2	38.36
-	58	4284.65	1.22	< 0.000001	< 0.000001	0.0073	2.25	1.03	0.71	0.38	31.45	36.47
-	147	8597.81	1.22	< 0.000001	< 0.000001	< 0.000001	2.02	0.8	1.54	0.27	76.12	33.45
-	77	4932.71	1.19	< 0.000001	7.3e-05	< 0.000001	2.31	1.11	1.46	0.38	63.2	33.8
-	107	6275.26	1.17	0.00104	0.00411	< 0.000001	2.91	1.74	2.04	1.18	70.03	67.6
-	61	4355.15	1.13	< 0.000001	< 0.000001	< 0.000001	2.2	1.07	1.04	0.3	47.14	27.98
-	38	3430.6	1.13	4.92e-05	0.00115	< 0.000001	2.88	1.75	1.74	0.74	60.5	42.43
-	201	13068.6	1.12	7.04e-05	1.1e-05	< 0.000001	1.18	2.3	0.91	1.21	76.54	52.72
-	86	5381.92	1.12	0.0264	0.00185	0	2.35	1.23	3.6	0.71	153.35	58.05
-	125	7081.75	1.11	< 0.000001	< 0.000001	< 0.000001	1.85	0.74	1.06	0.27	57.19	37.04
-	110	6362.14	1.11	8.89e-05	0.02	< 0.000001	2.73	1.62	1.84	0.68	67.45	42.03
-	67	4673.17	1.1	< 0.000001	8.8e-05	< 0.000001	2.25	1.14	1.38	0.33	61.19	29.23
-	123	6930.16	1.1	1.36e-06	< 0.000001	< 0.000001	1.94	0.84	1.52	0.4	78.2	47.38
-	24	3104.51	1.02	< 0.000001	< 0.000001	0.000705	2.32	1.3	0.96	0.7	41.33	53.82
-	135	7871.23	1.01	0.00636	0.0028	< 0.000001	0.84	1.85	0.35	1.82	42.35	98.27
-	136	7904.5	1.01	0.177	0.408	< 0.000001	2.02	3.03	1.7	3.65	84.45	120.62
-	102	6057.24	1	< 0.000001	< 0.000001	< 0.000001	1.7	0.7	0.87	0.32	51.32	45.87
-	46	3726.05	0.99	0.062	0.0181	< 0.000001	3.88	2.89	2.58	2.08	66.49	72.06
-	161	9420.95	0.97	7e-05	0.00253	< 0.000001	1.92	0.95	1.63	0.5	84.9	52.45
-	173	10168.9	0.95	< 0.000001	1.7e-06	< 0.000001	1.28	0.32	1.21	0.1	94.91	29.82
-	169	9897.34	0.94	0.00123	2.96e-05	< 0.000001	1.29	0.34	2.13	0.17	165.58	50.95
-	176	10355.1	0.92	< 0.000001	0.00253	< 0.000001	1.22	0.3	1.23	0.09	100.16	28.69
-	3	2317.86	0.89	0.0928	0.0434	< 0.000001	1.27	2.15	0.52	2.65	41.35	123.1
-	127	7124.35	0.84	< 0.000001	< 0.000001	0.105	1.67	0.83	0.4	0.32	24.15	37.92
-	33	3320.01	0.82	0.0666	< 0.000001	< 0.000001	2.61	1.79	0.88	2.19	33.76	122.41
-	143	8410.58	0.8	2.44e-06	0.0239	< 0.000001	1.29	0.49	1.17	0.14	91.25	29.26
-	111	6388.89	0.79	4.31e-06	0.000288	< 0.000001	1.71	0.91	1.06	0.47	61.98	51.17
-	122	6883.81	0.79	8.89e-05	0.0138	< 0.000001	2.25	1.46	1.36	0.4	60.37	27.29
-	45	3680.82	0.77	0.107	0.0121	< 0.000001	2.62	3.39	2.56	1.73	97.66	50.83
-	142	8361.58	0.76	< 0.000001	< 0.000001	0.0113	1.34	0.57	0.41	0.27	30.55	47.87
-	151	8766.76	0.75	< 0.000001	< 0.000001	< 0.000001	0.56	1.31	0.18	0.58	32.18	44.65
-	16	2854.51	0.74	0.000152	0.000132	0.000926	2.17	1.44	0.93	0.74	42.95	51.51
-	44	3613.77	0.72	0.39	0.0692	< 0.000001	2.62	3.34	1.47	4.08	55.92	122.17
-	96	5897.51	0.71	0.000981	1.45e-05	4.09e-05	1.89	1.18	0.83	0.92	44.11	78.52
-	26	3128.06	0.7	0.000127	0.000842	< 0.000001	2.1	1.4	1.23	0.37	58.51	26.32
-	152	8789.79	0.7	4.03e-06	< 0.000001	< 0.000001	0.6	1.29	0.27	0.65	45.08	50.59
-	72	4805.34	0.68	0.00016	0.00438	< 0.000001	2.12	1.44	1.26	0.28	59.3	19.64
-	119	6679.14	0.68	0.637	1	0.000337	11.75	11.07	9.93	2.1	84.55	19
-	74	4838.62	0.67	0.0121	0.00203	0.0172	2.75	2.08	0.99	1.18	35.99	56.81
-	140	8220.07	0.66	0.000745	0.0243	< 0.000001	1.44	0.78	1.41	0.17	97.92	21.72
-	155	8997.29	0.65	< 0.000001	< 0.000001	0.0186	1.53	0.88	0.36	0.51	23.74	57.81
-	170	9998.95	0.65	< 0.000001	< 0.000001	5e-06	1.14	0.49	0.5	0.2	43.58	40.9
-	2	2261.8	0.64	0.143	0.0001	1.22e-05	2.69	2.05	1.11	2.08	41.3	101.6
-	10	2544.7	0.62	0.147	0.405	< 0.000001	1.46	2.09	0.67	2.14	45.73	102.41
-	112	6409.27	0.62	0.0199	0.29	< 0.000001	2.32	1.7	1.68	0.75	72.39	44.06
-	83	5189.5	0.62	0.415	0.00835	< 0.000001	1.6	2.22	0.75	3.81	46.56	171.26
-	114	6466.57	0.61	0.000137	0.000135	0.324	1.7	1.1	0.59	0.67	34.69	61.21
-	48	3790.46	0.6	0.00741	0.00908	8.22e-05	2.83	2.22	1.03	0.91	36.56	40.96
-	134	7790.94	0.6	< 0.000001	< 0.000001	< 0.000001	1.2	0.61	0.66	0.31	54.58	51.02
-	157	9118.8	0.59	< 0.000001	< 0.000001	< 0.000001	1.14	0.55	0.56	0.25	48.88	44.57
-	117	6592.79	0.58	0.0442	0.405	< 0.000001	2.4	1.82	1.65	0.95	68.9	52.55
-	190	12089.5	0.55	< 0.000001	5.3e-05	< 0.000001	0.8	0.25	0.6	0.08	74.56	31.75
-	154	8954.49	0.53	0.00131	0.0007	0.0034	1.76	1.22	0.75	0.67	42.46	55.1
-	194	12472	0.53	< 0.000001	< 0.000001	< 0.000001	0.79	0.26	0.7	0.08	88.52	30.7
-	149	8667.46	0.52	2.89e-06	1.07e-06	< 0.000001	0.68	1.2	0.45	0.44	66.64	36.58
-	120	6783.33	0.51	0.115	0.308	0.0796	5.64	5.13	2.06	0.89	36.54	17.29
-	73	4821.15	0.46	0.00467	0.0237	0.000743	1.87	1.41	0.9	0.57	47.98	40.57
-	145	8476.15	0.46	1.66e-06	0.0007	< 0.000001	1.11	0.66	0.65	0.13	58.19	19.46
-	180	10841	0.45	0.000298	0.0206	< 0.000001	0.8	0.35	0.89	0.13	110.82	37.57
-	13	2739.9	0.45	0.00988	0.0157	0.000363	2.07	1.62	0.87	0.67	42.09	41.2
-	41	3513.07	0.45	0.149	0.000831	0.000237	1.95	1.5	0.73	1.5	37.49	99.8
-	137	7999.82	0.44	5.8e-06	4.44e-06	< 0.000001	1.14	0.69	0.49	0.35	43.1	50.57
-	138	8160.27	0.43	< 0.000001	< 0.000001	0.000545	0.78	1.2	0.34	0.28	44.45	23.03
-	191	12112.9	0.41	< 0.000001	0.000125	< 0.000001	0.66	0.25	0.5	0.1	74.97	39.13
-	198	12720.6	0.39	0.00153	0.00199	< 0.000001	0.76	1.15	0.36	0.57	47.17	49.44
-	1	2254.23	0.39	0.286	0.00517	< 0.000001	1.96	1.57	1.34	1.6	68.61	102.14
-	43	3596.85	0.37	0.192	0.000581	< 0.000001	1.93	1.56	0.85	1.35	43.78	87.07
-	132	7566.73	0.37	0.0387	0.859	< 0.000001	1.98	1.61	1.16	0.44	58.8	27
-	65	4604.73	0.35	0.159	0.232	1.17e-06	1.78	2.13	0.8	1.14	44.76	53.69
-	80	5111.85	0.35	0.0505	0.042	0.173	2.69	3.04	1.01	0.6	37.38	19.77
-	156	9072.96	0.34	3.66e-06	6.48e-05	0.000151	1.21	0.87	0.41	0.23	34.3	25.89
-	129	7373.5	0.33	0.000745	0.00181	1.08e-05	1.3	0.97	0.53	0.35	40.82	35.95
-	42	3525.22	0.33	0.229	0.0206	< 0.000001	1.99	1.66	1.03	1.23	51.71	74.15
-	6	2479.17	0.32	0.294	0.0054	6.62e-06	1.93	1.61	0.89	1.42	46.2	88.43
-	162	9451.9	0.3	0.00217	0.0239	< 0.000001	1.04	0.74	0.68	0.17	65.66	23.72
-	81	5118.86	0.29	0.0824	0.042	0.098	2.65	2.93	0.85	0.62	32.11	21.21
-	177	10416.7	0.29	0.000745	0.000185	< 0.000001	0.4	0.69	0.26	0.38	64.71	55.26
-	47	3775.47	0.28	0.413	0.487	< 0.000001	3.73	3.44	2.21	0.86	59.26	25.13
-	88	5501.24	0.28	0.045	0.0303	0.000963	1.37	1.65	0.59	0.59	43.18	35.44
-	181	10971.5	0.27	0.000197	0.0532	< 0.000001	0.64	0.38	0.49	0.14	76.32	36.31
-	148	8624.94	0.26	0.0461	0.0776	1.04e-06	1.26	1	0.7	0.49	55.33	49.19
-	51	3958.98	0.26	0.422	0.308	< 0.000001	1.57	1.83	0.66	1.56	41.74	85.12
-	164	9607.4	0.26	0.226	0.0219	< 0.000001	1.81	2.06	1.15	0.75	63.36	36.42
-	179	10659.4	0.25	0.000216	0.908	< 0.000001	0.67	0.42	0.48	0.08	71.94	19
-	128	7241.04	0.22	0.772	0.745	< 0.000001	3.73	3.95	2.44	3.35	65.4	84.75
-	130	7395.03	0.2	0.0652	0.0869	0.317	1.1	1.3	0.35	0.51	32.04	39.32
-	197	12695.8	0.2	0.086	0.218	< 0.000001	1.14	0.94	0.63	0.42	55.19	45.11
-	158	9317.22	0.2	0.219	0.982	3.73e-06	1.42	1.22	1.02	0.42	72.04	34.25
-	115	6534.83	0.19	0.666	0.641	0.0128	4.4	4.6	2.9	1.02	65.88	22.29
-	8	2509.43	0.16	0.55	0.134	< 0.000001	2.08	1.92	0.83	1.21	39.71	62.7
-	106	6256.8	0.16	0.666	0.405	0.00781	3.99	4.15	2.16	1.06	54.21	25.58
-	200	12879.3	0.15	0.00213	5.78e-06	< 0.000001	0.45	0.3	0.22	0.21	48.25	69.75
-	196	12668.5	0.15	0.0192	0.0814	0.0804	0.99	0.84	0.39	0.2	39.52	23.96
-	87	5411.98	0.14	0.612	0.74	0.736	3.8	3.94	0.89	1.2	23.38	30.44
-	97	5914.43	0.14	0.503	0.592	4.98e-06	1.42	1.55	0.41	0.99	28.94	63.49
-	50	3927.2	0.12	0.772	0.429	< 0.000001	2.5	2.62	1.27	1.9	50.76	72.5
-	150	8704.73	0.12	0.179	0.362	0.00578	0.92	1.04	0.26	0.42	28.21	40.23
-	185	11573.3	0.12	0.492	0.00243	< 0.000001	0.71	0.83	0.9	0.6	126.82	72.83
-	205	13886.9	0.11	0.0106	0.264	< 0.000001	0.25	0.36	0.07	0.2	26.16	55.86
-	52	3983.54	0.1	0.82	0.057	< 0.000001	1.91	2.01	0.88	2.15	46.19	106.81
-	212	16813.1	0.09	8.89e-05	0.0126	< 0.000001	0.24	0.15	0.15	0.05	61.86	35.49
-	206	14246	0.08	< 0.000001	< 0.000001	0.00102	0.31	0.24	0.08	0.05	25.62	19.81
-	189	12044.5	0.07	0.106	0.115	< 0.000001	0.4	0.33	0.24	0.16	59.71	48.97
-	11	2646.97	0.06	0.906	0.000842	< 0.000001	2.24	2.3	0.92	2.63	41.22	114.24
-	131	7437.64	0.06	0.803	0.292	< 0.000001	2.18	2.24	1.16	0.95	53.39	42.33
-	207	14718.9	0.06	0.00126	0.00219	0.000933	0.27	0.21	0.09	0.07	34.17	33.54
-	178	10448.3	0.05	0.558	0.0257	0	0.6	0.66	0.59	0.24	97.46	35.95
-	210	15872.5	0.04	0.0127	0.0634	< 0.000001	0.19	0.15	0.12	0.05	59.59	32.11
-	12	2652.71	0.04	0.908	0.00579	< 0.000001	1.85	1.81	0.9	1.59	48.92	87.64
-	186	11671.8	0.04	0.307	0.135	0.000145	0.51	0.47	0.14	0.16	27.64	33.7
-	95	5751.05	0.04	0.913	0.118	< 0.000001	2.32	2.28	0.95	1.72	40.82	75.51
-	211	16733.8	0.04	0.00753	0.00871	0.0417	0.18	0.15	0.06	0.05	32.82	37.44
-	215	18276.1	0.03	0.000972	0.000612	0.146	0.13	0.16	0.04	0.04	28.98	26.07
-	199	12817.7	0.03	0.718	0.313	< 0.000001	0.59	0.63	0.46	0.31	77.89	49.69
-	208	14979.5	0.03	0.273	0.168	< 0.000001	0.22	0.25	0.13	0.11	59.73	45.03
-	214	17838.8	0.03	0.0173	0.044	0.00583	0.15	0.12	0.06	0.05	40.65	39.24
-	213	16953.1	0.03	0.0233	0.02	0.00236	0.16	0.19	0.05	0.06	31.03	30.82
-	216	18326	0.03	0.0264	0.0739	1.46e-05	0.12	0.15	0.03	0.06	27.62	39.42
-	195	12552.5	0.03	0.887	0.0879	< 0.000001	0.84	0.82	0.6	0.77	70.59	94.32
-	139	8185.58	0.01	0.895	0.314	0.00153	0.98	0.96	0.47	0.22	48.49	22.87
-	217	18980.2	0.01	0.512	0.857	9.33e-06	0.12	0.13	0.04	0.06	32.23	49.31
-	218	19395	0.01	0.636	0.836	0.000245	0.14	0.15	0.05	0.06	36.62	39.71

## Sheet: Garage # 12
ClinProt Classification
Spectra Collection Path:	D:\Data\Users\JLoaiza\Mosquito proyect archivos seleccionados\Conjunto archivos filtrados (uno solo por muestra)\Talleres\17_GA_CH06
Model Name:	SNN Egg Predict (replica diff)
Date/Time:	2018-05-15T13:54:46.022-05:00
ClinProTools Version:	3.0 build 22
Index	Name	Classified	Class	State			Total
1	D:\Data\Users\JLoaiza\Mosquito proyect archivos seleccionados\Conjunto archivos filtrados (uno solo por muestra)\Talleres\17_GA_CH06\GA_06\20170713 GA_06\G6-2017_10\0_B8\1\1SLin			NullSpectrum Excluded		1= Aegypti	9	0.692308
2	D:\Data\Users\JLoaiza\Mosquito proyect archivos seleccionados\Conjunto archivos filtrados (uno solo por muestra)\Talleres\17_GA_CH06\GA_06\20170724 GA_06\G6b-2017_01c\0_F18\1\1SLin	TRUE	1			2= Albopictus	4	0.307692
3	D:\Data\Users\JLoaiza\Mosquito proyect archivos seleccionados\Conjunto archivos filtrados (uno solo por muestra)\Talleres\17_GA_CH06\GA_06\20170724 GA_06\G6b-2017_03b\0_F23\1\1SLin	TRUE	2
4	D:\Data\Users\JLoaiza\Mosquito proyect archivos seleccionados\Conjunto archivos filtrados (uno solo por muestra)\Talleres\17_GA_CH06\GA_06\20170724 GA_06\G6b-2017_04b\0_G2\1\1SLin	TRUE	1
5	D:\Data\Users\JLoaiza\Mosquito proyect archivos seleccionados\Conjunto archivos filtrados (uno solo por muestra)\Talleres\17_GA_CH06\GA_06\20170724 GA_06\G6b-2017_05c\0_G6\1\1SLin	TRUE	2
6	D:\Data\Users\JLoaiza\Mosquito proyect archivos seleccionados\Conjunto archivos filtrados (uno solo por muestra)\Talleres\17_GA_CH06\GA_06\20170724 GA_06\G6b-2017_07b\0_G11\1\1SLin	TRUE	1
7	D:\Data\Users\JLoaiza\Mosquito proyect archivos seleccionados\Conjunto archivos filtrados (uno solo por muestra)\Talleres\17_GA_CH06\GA_06\20170724 GA_06\G6b-2017_08c\0_G15\1\1SLin	TRUE	1
8	D:\Data\Users\JLoaiza\Mosquito proyect archivos seleccionados\Conjunto archivos filtrados (uno solo por muestra)\Talleres\17_GA_CH06\GA_06\20170724 GA_06\G6b-2017_09a\0_G16\1\1SLin	TRUE	1	NotRecalibratable
9	D:\Data\Users\JLoaiza\Mosquito proyect archivos seleccionados\Conjunto archivos filtrados (uno solo por muestra)\Talleres\17_GA_CH06\GA_06\20170724 GA_06\G6b-2017_10b\0_G20\1\1SLin	TRUE	2	NotRecalibratable
10	D:\Data\Users\JLoaiza\Mosquito proyect archivos seleccionados\Conjunto archivos filtrados (uno solo por muestra)\Talleres\17_GA_CH06\GA_06\20170724 GA_06\G6b-2017_11a\0_G22\1\1SLin	TRUE	1	NotRecalibratable
11	D:\Data\Users\JLoaiza\Mosquito proyect archivos seleccionados\Conjunto archivos filtrados (uno solo por muestra)\Talleres\17_GA_CH06\GA_06\20170724 GA_06\G6b-2017_12b\0_H2\1\1SLin	TRUE	1	NotRecalibratable
12	D:\Data\Users\JLoaiza\Mosquito proyect archivos seleccionados\Conjunto archivos filtrados (uno solo por muestra)\Talleres\17_GA_CH06\GA_06\20170724 GA_06\G6b-2017_13c\0_H6\1\1SLin	TRUE	1
13	D:\Data\Users\JLoaiza\Mosquito proyect archivos seleccionados\Conjunto archivos filtrados (uno solo por muestra)\Talleres\17_GA_CH06\GA_06\20170724 GA_06\G6b-2017_14c\0_H9\1\1SLin	TRUE	1	NotRecalibratable
14	D:\Data\Users\JLoaiza\Mosquito proyect archivos seleccionados\Conjunto archivos filtrados (uno solo por muestra)\Talleres\17_GA_CH06\GA_06\20170724 GA_06\G6b-2017_15c\0_H12\1\1SLin	TRUE	2

## Sheet: Garage # 18
ClinProt Classification
Spectra Collection Path:	D:\Data\Users\JLoaiza\Mosquito proyect archivos seleccionados\Conjunto archivos filtrados (uno solo por muestra)\Talleres\16_GA_VE02
Model Name:	SNN Egg Predict (replica diff)
Date/Time:	2018-05-15T14:04:41.063-05:00
ClinProTools Version:	3.0 build 22
Index	Name	Classified	Class	State			Total
1	D:\Data\Users\JLoaiza\Mosquito proyect archivos seleccionados\Conjunto archivos filtrados (uno solo por muestra)\Talleres\16_GA_VE02\OT_VE02\OT_VE02 2016_09_28\T1C10\0_D1\1\1SLin	TRUE	2			1= Aegypti	0	0
2	D:\Data\Users\JLoaiza\Mosquito proyect archivos seleccionados\Conjunto archivos filtrados (uno solo por muestra)\Talleres\16_GA_VE02\OT_VE02\OT_VE02 2016_09_28\T2A01\0_A4\1\1SLin	TRUE	2			2= Albopictus	29	1
3	D:\Data\Users\JLoaiza\Mosquito proyect archivos seleccionados\Conjunto archivos filtrados (uno solo por muestra)\Talleres\16_GA_VE02\OT_VE02\OT_VE02 2016_09_28\T2A02\0_A7\1\1SLin	TRUE	2
4	D:\Data\Users\JLoaiza\Mosquito proyect archivos seleccionados\Conjunto archivos filtrados (uno solo por muestra)\Talleres\16_GA_VE02\OT_VE02\OT_VE02 2016_09_28\T2A03\0_A10\1\1SLin	TRUE	2
5	D:\Data\Users\JLoaiza\Mosquito proyect archivos seleccionados\Conjunto archivos filtrados (uno solo por muestra)\Talleres\16_GA_VE02\OT_VE02\OT_VE02 2016_09_28\T2A04\0_A13\1\1SLin	TRUE	2
6	D:\Data\Users\JLoaiza\Mosquito proyect archivos seleccionados\Conjunto archivos filtrados (uno solo por muestra)\Talleres\16_GA_VE02\OT_VE02\OT_VE02 2016_09_28\T2A05\0_A16\1\1SLin	TRUE	2
7	D:\Data\Users\JLoaiza\Mosquito proyect archivos seleccionados\Conjunto archivos filtrados (uno solo por muestra)\Talleres\16_GA_VE02\OT_VE02\OT_VE02 2016_09_28\T2A06\0_A19\1\1SLin	TRUE	2
8	D:\Data\Users\JLoaiza\Mosquito proyect archivos seleccionados\Conjunto archivos filtrados (uno solo por muestra)\Talleres\16_GA_VE02\OT_VE02\OT_VE02 2016_09_28\T2A07\0_A23\1\1SLin	TRUE	2
9	D:\Data\Users\JLoaiza\Mosquito proyect archivos seleccionados\Conjunto archivos filtrados (uno solo por muestra)\Talleres\16_GA_VE02\OT_VE02\OT_VE02 2016_09_28\T2A08\0_B1\1\1SLin	TRUE	2
10	D:\Data\Users\JLoaiza\Mosquito proyect archivos seleccionados\Conjunto archivos filtrados (uno solo por muestra)\Talleres\16_GA_VE02\OT_VE02\OT_VE02 2016_09_28\T2A09\0_B5\1\1SLin	TRUE	2	NotRecalibratable
11	D:\Data\Users\JLoaiza\Mosquito proyect archivos seleccionados\Conjunto archivos filtrados (uno solo por muestra)\Talleres\16_GA_VE02\OT_VE02\OT_VE02 2016_09_28\T2A10\0_B7\1\1SLin	TRUE	2
12	D:\Data\Users\JLoaiza\Mosquito proyect archivos seleccionados\Conjunto archivos filtrados (uno solo por muestra)\Talleres\16_GA_VE02\OT_VE02\OT_VE02 2016_09_28\T2A11\0_B10\1\1SLin	TRUE	2
13	D:\Data\Users\JLoaiza\Mosquito proyect archivos seleccionados\Conjunto archivos filtrados (uno solo por muestra)\Talleres\16_GA_VE02\OT_VE02\OT_VE02 2016_09_28\T2A12\0_B13\1\1SLin	TRUE	2	NotRecalibratable
14	D:\Data\Users\JLoaiza\Mosquito proyect archivos seleccionados\Conjunto archivos filtrados (uno solo por muestra)\Talleres\16_GA_VE02\OT_VE02\OT_VE02 2016_09_28\T2A13\0_B18\1\1SLin	TRUE	2
15	D:\Data\Users\JLoaiza\Mosquito proyect archivos seleccionados\Conjunto archivos filtrados (uno solo por muestra)\Talleres\16_GA_VE02\OT_VE02\OT_VE02 2016_09_28\T2A14\0_B19\1\1SLin	TRUE	2
16	D:\Data\Users\JLoaiza\Mosquito proyect archivos seleccionados\Conjunto archivos filtrados (uno solo por muestra)\Talleres\16_GA_VE02\OT_VE02\OT_VE02 2016_09_28\T2C01\0_C2\1\1SLin	TRUE	2
17	D:\Data\Users\JLoaiza\Mosquito proyect archivos seleccionados\Conjunto archivos filtrados (uno solo por muestra)\Talleres\16_GA_VE02\OT_VE02\OT_VE02 2016_11_09\SANCHOT2A02\0_F20\1\1SLin	TRUE	2	NotRecalibratable
18	D:\Data\Users\JLoaiza\Mosquito proyect archivos seleccionados\Conjunto archivos filtrados (uno solo por muestra)\Talleres\16_GA_VE02\OT_VE02\OT_VE02 2016_11_09\SANCHOT2A03\0_F23\1\1SLin	TRUE	2
19	D:\Data\Users\JLoaiza\Mosquito proyect archivos seleccionados\Conjunto archivos filtrados (uno solo por muestra)\Talleres\16_GA_VE02\OT_VE02\OT_VE02 2016_11_09\SANCHOT2A04\0_G1\1\1SLin	TRUE	2
20	D:\Data\Users\JLoaiza\Mosquito proyect archivos seleccionados\Conjunto archivos filtrados (uno solo por muestra)\Talleres\16_GA_VE02\OT_VE02\OT_VE02 2016_11_09\SANCHOT2A05\0_G4\1\1SLin	TRUE	2
21	D:\Data\Users\JLoaiza\Mosquito proyect archivos seleccionados\Conjunto archivos filtrados (uno solo por muestra)\Talleres\16_GA_VE02\OT_VE02\OT_VE02 2016_11_09\SANCHOT2A06\0_G7\1\1SLin	TRUE	2
22	D:\Data\Users\JLoaiza\Mosquito proyect archivos seleccionados\Conjunto archivos filtrados (uno solo por muestra)\Talleres\16_GA_VE02\OT_VE02\OT_VE02 2016_11_09\SANCHOT2A07\0_G10\1\1SLin	TRUE	2
23	D:\Data\Users\JLoaiza\Mosquito proyect archivos seleccionados\Conjunto archivos filtrados (uno solo por muestra)\Talleres\16_GA_VE02\OT_VE02\OT_VE02 2016_11_09\SANCHOT2A08\0_G13\1\1SLin	TRUE	2
24	D:\Data\Users\JLoaiza\Mosquito proyect archivos seleccionados\Conjunto archivos filtrados (uno solo por muestra)\Talleres\16_GA_VE02\OT_VE02\OT_VE02 2016_11_09\SANCHOT2A09\0_G16\1\1SLin	TRUE	2
25	D:\Data\Users\JLoaiza\Mosquito proyect archivos seleccionados\Conjunto archivos filtrados (uno solo por muestra)\Talleres\16_GA_VE02\OT_VE02\OT_VE02 2016_11_09\SANCHOT2A10\0_G19\1\1SLin	TRUE	2
26	D:\Data\Users\JLoaiza\Mosquito proyect archivos seleccionados\Conjunto archivos filtrados (uno solo por muestra)\Talleres\16_GA_VE02\OT_VE02\OT_VE02 2016_11_09\SANCHOT2A11\0_G23\1\1SLin	TRUE	2	NotRecalibratable
27	D:\Data\Users\JLoaiza\Mosquito proyect archivos seleccionados\Conjunto archivos filtrados (uno solo por muestra)\Talleres\16_GA_VE02\OT_VE02\OT_VE02 2016_11_09\SANCHOT2A12\0_H1\1\1SLin	TRUE	2
28	D:\Data\Users\JLoaiza\Mosquito proyect archivos seleccionados\Conjunto archivos filtrados (uno solo por muestra)\Talleres\16_GA_VE02\OT_VE02\OT_VE02 2016_11_09\SANCHOT2A13\0_H6\1\1SLin	TRUE	2
29	D:\Data\Users\JLoaiza\Mosquito proyect archivos seleccionados\Conjunto archivos filtrados (uno solo por muestra)\Talleres\16_GA_VE02\OT_VE02\OT_VE02 2016_11_09\SANCHOT2A15\0_H10\1\1SLin	TRUE	2

## Sheet: Garage # 20
ClinProt Classification
Spectra Collection Path:	D:\Data\Users\JLoaiza\Mosquito proyect archivos seleccionados\Conjunto archivos filtrados (uno solo por muestra)\Talleres\16_GA_VE01
Model Name:	SNN Egg Predict (replica diff)
Date/Time:	2018-05-15T14:13:25.090-05:00
ClinProTools Version:	3.0 build 22
Index	Name	Classified	Class	State			Total
1	D:\Data\Users\JLoaiza\Mosquito proyect archivos seleccionados\Conjunto archivos filtrados (uno solo por muestra)\Talleres\16_GA_VE01\OT_VE01\TA1A10\0_G13\1\1SLin	TRUE	2	NotRecalibratable		1= Aegypti	5	0.357143
2	D:\Data\Users\JLoaiza\Mosquito proyect archivos seleccionados\Conjunto archivos filtrados (uno solo por muestra)\Talleres\16_GA_VE01\OT_VE01\TA1A11\0_G16\1\1SLin	TRUE	1	NotRecalibratable		2= Albopictus	9	0.642857
3	D:\Data\Users\JLoaiza\Mosquito proyect archivos seleccionados\Conjunto archivos filtrados (uno solo por muestra)\Talleres\16_GA_VE01\OT_VE01\TA1A1\0_F8\1\1SLin	TRUE	2
4	D:\Data\Users\JLoaiza\Mosquito proyect archivos seleccionados\Conjunto archivos filtrados (uno solo por muestra)\Talleres\16_GA_VE01\OT_VE01\TA1A2\0_F12\1\1SLin	TRUE	1	NotRecalibratable
5	D:\Data\Users\JLoaiza\Mosquito proyect archivos seleccionados\Conjunto archivos filtrados (uno solo por muestra)\Talleres\16_GA_VE01\OT_VE01\TA1A3\0_F14\1\1SLin	TRUE	2	NotRecalibratable
6	D:\Data\Users\JLoaiza\Mosquito proyect archivos seleccionados\Conjunto archivos filtrados (uno solo por muestra)\Talleres\16_GA_VE01\OT_VE01\TA1A4\0_F17\1\1SLin	TRUE	2	NotRecalibratable
7	D:\Data\Users\JLoaiza\Mosquito proyect archivos seleccionados\Conjunto archivos filtrados (uno solo por muestra)\Talleres\16_GA_VE01\OT_VE01\TA1A5\0_F20\1\1SLin	TRUE	2
8	D:\Data\Users\JLoaiza\Mosquito proyect archivos seleccionados\Conjunto archivos filtrados (uno solo por muestra)\Talleres\16_GA_VE01\OT_VE01\TA1A7\0_G4\1\1SLin	TRUE	2
9	D:\Data\Users\JLoaiza\Mosquito proyect archivos seleccionados\Conjunto archivos filtrados (uno solo por muestra)\Talleres\16_GA_VE01\OT_VE01\TA1A8\0_G7\1\1SLin	TRUE	1	NotRecalibratable
10	D:\Data\Users\JLoaiza\Mosquito proyect archivos seleccionados\Conjunto archivos filtrados (uno solo por muestra)\Talleres\16_GA_VE01\OT_VE01\TA1A9\0_G10\1\1SLin	TRUE	1
11	D:\Data\Users\JLoaiza\Mosquito proyect archivos seleccionados\Conjunto archivos filtrados (uno solo por muestra)\Talleres\16_GA_VE01\OT_VE01\TA1B1\0_G22\1\1SLin	TRUE	2
12	D:\Data\Users\JLoaiza\Mosquito proyect archivos seleccionados\Conjunto archivos filtrados (uno solo por muestra)\Talleres\16_GA_VE01\OT_VE01\TA1B2\0_H1\1\1SLin	TRUE	2	NotRecalibratable
13	D:\Data\Users\JLoaiza\Mosquito proyect archivos seleccionados\Conjunto archivos filtrados (uno solo por muestra)\Talleres\16_GA_VE01\OT_VE01\TA1C3\0_H10\1\1SLin	TRUE	2	NotRecalibratable
14	D:\Data\Users\JLoaiza\Mosquito proyect archivos seleccionados\Conjunto archivos filtrados (uno solo por muestra)\Talleres\16_GA_VE01\OT_VE01\TA1C7\0_H24\1\1SLin	TRUE	1

## Sheet: Garage # 24
ClinProt Classification
Spectra Collection Path:	D:\Data\Users\JLoaiza\Mosquito proyect archivos seleccionados\Conjunto archivos filtrados (uno solo por muestra)\Talleres\17_GA_CL05
Model Name:	SNN Egg Predict (replica diff)
Date/Time:	2018-05-15T14:23:26.584-05:00
ClinProTools Version:	3.0 build 22
Index	Name	Classified	Class	State			Total
1	D:\Data\Users\JLoaiza\Mosquito proyect archivos seleccionados\Conjunto archivos filtrados (uno solo por muestra)\Talleres\17_GA_CL05\GA_05\20170719 GA_05\G5-201713a\0_D1\1\1SLin	TRUE	2	NotRecalibratable		1= Aegypti	2	0.0869565
2	D:\Data\Users\JLoaiza\Mosquito proyect archivos seleccionados\Conjunto archivos filtrados (uno solo por muestra)\Talleres\17_GA_CL05\GA_05\20170719 GA_05\G5-201714b\0_D5\1\1SLin	TRUE	2	NotRecalibratable		2= Albopictus	21	0.913043
3	D:\Data\Users\JLoaiza\Mosquito proyect archivos seleccionados\Conjunto archivos filtrados (uno solo por muestra)\Talleres\17_GA_CL05\GA_05\20170719 GA_05\G5201701a\0_B13\1\1SLin	TRUE	2	NotRecalibratable
4	D:\Data\Users\JLoaiza\Mosquito proyect archivos seleccionados\Conjunto archivos filtrados (uno solo por muestra)\Talleres\17_GA_CL05\GA_05\20170719 GA_05\G5201702a\0_B16\1\1SLin	TRUE	2
5	D:\Data\Users\JLoaiza\Mosquito proyect archivos seleccionados\Conjunto archivos filtrados (uno solo por muestra)\Talleres\17_GA_CL05\GA_05\20170719 GA_05\G5201703a\0_B19\1\1SLin	TRUE	2
6	D:\Data\Users\JLoaiza\Mosquito proyect archivos seleccionados\Conjunto archivos filtrados (uno solo por muestra)\Talleres\17_GA_CL05\GA_05\20170719 GA_05\G5201704b\0_B23\1\1SLin	TRUE	2	NotRecalibratable
7	D:\Data\Users\JLoaiza\Mosquito proyect archivos seleccionados\Conjunto archivos filtrados (uno solo por muestra)\Talleres\17_GA_CL05\GA_05\20170719 GA_05\G5201706b\0_C5\1\1SLin	TRUE	2	NotRecalibratable
8	D:\Data\Users\JLoaiza\Mosquito proyect archivos seleccionados\Conjunto archivos filtrados (uno solo por muestra)\Talleres\17_GA_CL05\GA_05\20170719 GA_05\G5201707a\0_C7\1\1SLin	TRUE	1	NotRecalibratable
9	D:\Data\Users\JLoaiza\Mosquito proyect archivos seleccionados\Conjunto archivos filtrados (uno solo por muestra)\Talleres\17_GA_CL05\GA_05\20170719 GA_05\G5201708a\0_C10\1\1SLin	TRUE	2
10	D:\Data\Users\JLoaiza\Mosquito proyect archivos seleccionados\Conjunto archivos filtrados (uno solo por muestra)\Talleres\17_GA_CL05\GA_05\20170719 GA_05\G5201709b\0_C14\1\1SLin	TRUE	2	NotRecalibratable
11	D:\Data\Users\JLoaiza\Mosquito proyect archivos seleccionados\Conjunto archivos filtrados (uno solo por muestra)\Talleres\17_GA_CL05\GA_05\20170719 GA_05\G5201710a\0_C16\1\1SLin	TRUE	2
12	D:\Data\Users\JLoaiza\Mosquito proyect archivos seleccionados\Conjunto archivos filtrados (uno solo por muestra)\Talleres\17_GA_CL05\GA_05\20170719 GA_05\G5201711b\0_C20\1\1SLin	TRUE	2
13	D:\Data\Users\JLoaiza\Mosquito proyect archivos seleccionados\Conjunto archivos filtrados (uno solo por muestra)\Talleres\17_GA_CL05\GA_05\20170719 GA_05\G5201712a\0_C22\1\1SLin	TRUE	2	NotRecalibratable
14	D:\Data\Users\JLoaiza\Mosquito proyect archivos seleccionados\Conjunto archivos filtrados (uno solo por muestra)\Talleres\17_GA_CL05\GA_05\20170817 GA_05\GA5_2017_B1_1\0_C1\1\1SLin	TRUE	2
15	D:\Data\Users\JLoaiza\Mosquito proyect archivos seleccionados\Conjunto archivos filtrados (uno solo por muestra)\Talleres\17_GA_CL05\GA_05\20170817 GA_05\GA5_2017_B2_1\0_C4\1\1SLin	TRUE	2
16	D:\Data\Users\JLoaiza\Mosquito proyect archivos seleccionados\Conjunto archivos filtrados (uno solo por muestra)\Talleres\17_GA_CL05\GA_05\20170817 GA_05\GA5_2017_B3_1_5400\0_C7\1\1SLin	TRUE	2
17	D:\Data\Users\JLoaiza\Mosquito proyect archivos seleccionados\Conjunto archivos filtrados (uno solo por muestra)\Talleres\17_GA_CL05\GA_05\20170817 GA_05\GA5_2017_B4_1\0_C10\1\1SLin	TRUE	2	NotRecalibratable
18	D:\Data\Users\JLoaiza\Mosquito proyect archivos seleccionados\Conjunto archivos filtrados (uno solo por muestra)\Talleres\17_GA_CL05\GA_05\20170817 GA_05\GA5_2017_B5_1\0_C13\1\1SLin	TRUE	2
19	D:\Data\Users\JLoaiza\Mosquito proyect archivos seleccionados\Conjunto archivos filtrados (uno solo por muestra)\Talleres\17_GA_CL05\GA_05\20170817 GA_05\GA5_2017_B7_1\0_C19\1\1SLin	TRUE	2
20	D:\Data\Users\JLoaiza\Mosquito proyect archivos seleccionados\Conjunto archivos filtrados (uno solo por muestra)\Talleres\17_GA_CL05\GA_05\20170817 GA_05\GA5_2017_C1_2\0_C23\1\1SLin	TRUE	2
21	D:\Data\Users\JLoaiza\Mosquito proyect archivos seleccionados\Conjunto archivos filtrados (uno solo por muestra)\Talleres\17_GA_CL05\GA_05\20170817 GA_05\GA5_2017_C2_1\0_D1\1\1SLin	TRUE	2
22	D:\Data\Users\JLoaiza\Mosquito proyect archivos seleccionados\Conjunto archivos filtrados (uno solo por muestra)\Talleres\17_GA_CL05\GA_05\20170817 GA_05\GA5_2017_C6_1_5000\0_D13\1\1SLin	TRUE	1
23	D:\Data\Users\JLoaiza\Mosquito proyect archivos seleccionados\Conjunto archivos filtrados (uno solo por muestra)\Talleres\17_GA_CL05\GA_05\20170817 GA_05\GA5_2017_C7_1\0_D16\1\1SLin	TRUE	2

## Sheet: Garage # 25
ClinProt Classification
Spectra Collection Path:	D:\Data\Users\JLoaiza\Mosquito proyect archivos seleccionados\Conjunto archivos filtrados (uno solo por muestra)\Talleres\17_GA_CL09
Model Name:	SNN Egg Predict (replica diff)
Date/Time:	2018-05-15T14:29:50.493-05:00
ClinProTools Version:	3.0 build 22
Index	Name	Classified	Class	State			Total
1	D:\Data\Users\JLoaiza\Mosquito proyect archivos seleccionados\Conjunto archivos filtrados (uno solo por muestra)\Talleres\17_GA_CL09\20170727 GA_10\G10a-2017_01a\0_H13\1\1SLin	TRUE	2			1= Aegypti	5	0.294118
2	D:\Data\Users\JLoaiza\Mosquito proyect archivos seleccionados\Conjunto archivos filtrados (uno solo por muestra)\Talleres\17_GA_CL09\20170727 GA_10\G10a-2017_02a\0_H16\1\1SLin	TRUE	2			2= Albopictus	12	0.705882
3	D:\Data\Users\JLoaiza\Mosquito proyect archivos seleccionados\Conjunto archivos filtrados (uno solo por muestra)\Talleres\17_GA_CL09\20170727 GA_10\G10a-2017_03a\0_H19\1\1SLin	TRUE	2
4	D:\Data\Users\JLoaiza\Mosquito proyect archivos seleccionados\Conjunto archivos filtrados (uno solo por muestra)\Talleres\17_GA_CL09\20170727 GA_10\G10a_2017_03c\0_I9\1\1SLin	TRUE	2
5	D:\Data\Users\JLoaiza\Mosquito proyect archivos seleccionados\Conjunto archivos filtrados (uno solo por muestra)\Talleres\17_GA_CL09\20170727 GA_10\G10a_2017_04a\0_I10\1\1SLin	TRUE	2	NotRecalibratable
6	D:\Data\Users\JLoaiza\Mosquito proyect archivos seleccionados\Conjunto archivos filtrados (uno solo por muestra)\Talleres\17_GA_CL09\20170727 GA_10\G10a_2017_05c\0_I15\1\1SLin	TRUE	2
7	D:\Data\Users\JLoaiza\Mosquito proyect archivos seleccionados\Conjunto archivos filtrados (uno solo por muestra)\Talleres\17_GA_CL09\20170727 GA_10\G10alg_2017_02c\0_I21\1\1SLin	TRUE	1
8	D:\Data\Users\JLoaiza\Mosquito proyect archivos seleccionados\Conjunto archivos filtrados (uno solo por muestra)\Talleres\17_GA_CL09\20170727 GA_10\G10alg_2017_03a\0_I22\1\1SLin	TRUE	1	NotRecalibratable
9	D:\Data\Users\JLoaiza\Mosquito proyect archivos seleccionados\Conjunto archivos filtrados (uno solo por muestra)\Talleres\17_GA_CL09\20170727 GA_10\G10b_2017_05a\0_I16\1\1SLin	TRUE	1	NotRecalibratable
10	D:\Data\Users\JLoaiza\Mosquito proyect archivos seleccionados\Conjunto archivos filtrados (uno solo por muestra)\Talleres\17_GA_CL09\20170727 GA_10\G10cb-2017_01a\0_I1\1\1SLin	TRUE	2
11	D:\Data\Users\JLoaiza\Mosquito proyect archivos seleccionados\Conjunto archivos filtrados (uno solo por muestra)\Talleres\17_GA_CL09\20170727 GA_10\G10cb_2017_02a\0_J1\1\1SLin	TRUE	2
12	D:\Data\Users\JLoaiza\Mosquito proyect archivos seleccionados\Conjunto archivos filtrados (uno solo por muestra)\Talleres\17_GA_CL09\20170727 GA_10\G10cb_2017_03a\0_J4\1\1SLin	TRUE	2
13	D:\Data\Users\JLoaiza\Mosquito proyect archivos seleccionados\Conjunto archivos filtrados (uno solo por muestra)\Talleres\17_GA_CL09\20170727 GA_10\G10cm-2017_01a\0_H22\1\1SLin	TRUE	1	NotRecalibratable
14	D:\Data\Users\JLoaiza\Mosquito proyect archivos seleccionados\Conjunto archivos filtrados (uno solo por muestra)\Talleres\17_GA_CL09\20170727 GA_10\G10cm_2017_02a\0_J7\1\1SLin	TRUE	1	NotRecalibratable
15	D:\Data\Users\JLoaiza\Mosquito proyect archivos seleccionados\Conjunto archivos filtrados (uno solo por muestra)\Talleres\17_GA_CL09\20170727 GA_10\G10cm_2017_03a\0_J10\1\1SLin	TRUE	2	NotRecalibratable
16	D:\Data\Users\JLoaiza\Mosquito proyect archivos seleccionados\Conjunto archivos filtrados (uno solo por muestra)\Talleres\17_GA_CL09\20170913 GA_09\GA09_2017_16\0_P1_3000\1\1SLin	TRUE	2
17	D:\Data\Users\JLoaiza\Mosquito proyect archivos seleccionados\Conjunto archivos filtrados (uno solo por muestra)\Talleres\17_GA_CL09\20170913 GA_09\GA09_2017_17\0_P6\1\1SLin	TRUE	2	NotRecalibratable

## Sheet: Garage # 27
ClinProt Classification
Spectra Collection Path:	D:\Data\Users\JLoaiza\Mosquito proyect archivos seleccionados\Conjunto archivos filtrados (uno solo por muestra)\Talleres\16_GA_CL05
Model Name:	SNN Egg Predict (replica diff)
Date/Time:	2018-05-15T14:54:54.269-05:00
ClinProTools Version:	3.0 build 22
Index	Name	Classified	Class	State			Total
1	D:\Data\Users\JLoaiza\Mosquito proyect archivos seleccionados\Conjunto archivos filtrados (uno solo por muestra)\Talleres\16_GA_CL05\OT_CL05\SAN-CHO_T07A01\0_A6\1\1SLin	TRUE	2			1= Aegypti	1	0.0909091
2	D:\Data\Users\JLoaiza\Mosquito proyect archivos seleccionados\Conjunto archivos filtrados (uno solo por muestra)\Talleres\16_GA_CL05\OT_CL05\SAN-CHO_T07A02M\SAN-CHO_T07A02M\0_A7\1\1SLin	TRUE	2			2= Albopictus	10	0.909091
3	D:\Data\Users\JLoaiza\Mosquito proyect archivos seleccionados\Conjunto archivos filtrados (uno solo por muestra)\Talleres\16_GA_CL05\OT_CL05\SAN-CHO_T07C01M\SAN-CHO_T07C01M\0_B4\1\1SLin	TRUE	2
4	D:\Data\Users\JLoaiza\Mosquito proyect archivos seleccionados\Conjunto archivos filtrados (uno solo por muestra)\Talleres\16_GA_CL05\OT_CL05\SAN-CHO_T07C01M\SAN-CHO_T07C01M\0_B6\1\1SLin	TRUE	2
5	D:\Data\Users\JLoaiza\Mosquito proyect archivos seleccionados\Conjunto archivos filtrados (uno solo por muestra)\Talleres\16_GA_CL05\OT_CL05\SAN-CHO_T07C03\0_B10\1\1SLin	TRUE	2
6	D:\Data\Users\JLoaiza\Mosquito proyect archivos seleccionados\Conjunto archivos filtrados (uno solo por muestra)\Talleres\16_GA_CL05\OT_CL05\SAN-CHO_T07C04\0_B13\1\1SLin	TRUE	2
7	D:\Data\Users\JLoaiza\Mosquito proyect archivos seleccionados\Conjunto archivos filtrados (uno solo por muestra)\Talleres\16_GA_CL05\OT_CL05\SAN-CHO_T07C05\0_B17\1\1SLin	TRUE	2
8	D:\Data\Users\JLoaiza\Mosquito proyect archivos seleccionados\Conjunto archivos filtrados (uno solo por muestra)\Talleres\16_GA_CL05\OT_CL05\SAN-CHO_T07C06\0_B19\1\1SLin	TRUE	2
9	D:\Data\Users\JLoaiza\Mosquito proyect archivos seleccionados\Conjunto archivos filtrados (uno solo por muestra)\Talleres\16_GA_CL05\OT_CL05\SAN-CHO_T07C07M\SAN-CHO_T07C07M\0_B22\1\1SLin	TRUE	2
10	D:\Data\Users\JLoaiza\Mosquito proyect archivos seleccionados\Conjunto archivos filtrados (uno solo por muestra)\Talleres\16_GA_CL05\OT_CL05\SAN-CHO_T07C08\0_C1\1\1SLin	TRUE	2	NotRecalibratable
11	D:\Data\Users\JLoaiza\Mosquito proyect archivos seleccionados\Conjunto archivos filtrados (uno solo por muestra)\Talleres\16_GA_CL05\OT_CL05\SAN-CHO_T07C09\0_C4\1\1SLin	TRUE	1

## Sheet: Garage # 29
ClinProt Classification
Spectra Collection Path:	D:\Data\Users\JLoaiza\Mosquito proyect archivos seleccionados\Conjunto archivos filtrados (uno solo por muestra)\Talleres\16_GA_CL08
Model Name:	SNN Egg Predict (replica diff)
Date/Time:	2018-05-15T14:58:14.361-05:00
ClinProTools Version:	3.0 build 22
Index	Name	Classified	Class	State			Total
1	D:\Data\Users\JLoaiza\Mosquito proyect archivos seleccionados\Conjunto archivos filtrados (uno solo por muestra)\Talleres\16_GA_CL08\OT_CL08\OT_CL08 2017_02_23\SAN-CHO TA9 A01\0_H4\1\1SLin	TRUE	1			1= Aegypti	22	0.628571
2	D:\Data\Users\JLoaiza\Mosquito proyect archivos seleccionados\Conjunto archivos filtrados (uno solo por muestra)\Talleres\16_GA_CL08\OT_CL08\OT_CL08 2017_02_23\SAN-CHO TA9 A02\0_H7\1\1SLin	TRUE	2			2= Albopictus	13	0.371429
3	D:\Data\Users\JLoaiza\Mosquito proyect archivos seleccionados\Conjunto archivos filtrados (uno solo por muestra)\Talleres\16_GA_CL08\OT_CL08\OT_CL08 2017_02_23\SAN-CHO TA9 A03\0_H10\1\1SLin	TRUE	1	NotRecalibratable
4	D:\Data\Users\JLoaiza\Mosquito proyect archivos seleccionados\Conjunto archivos filtrados (uno solo por muestra)\Talleres\16_GA_CL08\OT_CL08\OT_CL08 2017_02_23\SAN-CHO TA9 A04\0_H13\1\1SLin	TRUE	1	NotRecalibratable
5	D:\Data\Users\JLoaiza\Mosquito proyect archivos seleccionados\Conjunto archivos filtrados (uno solo por muestra)\Talleres\16_GA_CL08\OT_CL08\OT_CL08 2017_02_23\SAN-CHO TA9 A05\0_H16\1\1SLin	TRUE	1	NotRecalibratable
6	D:\Data\Users\JLoaiza\Mosquito proyect archivos seleccionados\Conjunto archivos filtrados (uno solo por muestra)\Talleres\16_GA_CL08\OT_CL08\OT_CL08 2017_02_23\SAN-CHO TA9 A06\0_H19\1\1SLin	TRUE	1	NotRecalibratable
7	D:\Data\Users\JLoaiza\Mosquito proyect archivos seleccionados\Conjunto archivos filtrados (uno solo por muestra)\Talleres\16_GA_CL08\OT_CL08\OT_CL08 2017_02_23\SAN-CHO TA9 A08\0_I3\1\1SLin	TRUE	1
8	D:\Data\Users\JLoaiza\Mosquito proyect archivos seleccionados\Conjunto archivos filtrados (uno solo por muestra)\Talleres\16_GA_CL08\OT_CL08\OT_CL08 2017_02_23\SAN-CHO TA9 A09\0_I4\1\1SLin	TRUE	2
9	D:\Data\Users\JLoaiza\Mosquito proyect archivos seleccionados\Conjunto archivos filtrados (uno solo por muestra)\Talleres\16_GA_CL08\OT_CL08\OT_CL08 2017_02_23\SAN-CHO TA9 A10\0_I7\1\1SLin	TRUE	2	NotRecalibratable
10	D:\Data\Users\JLoaiza\Mosquito proyect archivos seleccionados\Conjunto archivos filtrados (uno solo por muestra)\Talleres\16_GA_CL08\OT_CL08\OT_CL08 2017_02_23\SAN-CHO TA9 A11\0_I11\1\1SLin	TRUE	1	NotRecalibratable
11	D:\Data\Users\JLoaiza\Mosquito proyect archivos seleccionados\Conjunto archivos filtrados (uno solo por muestra)\Talleres\16_GA_CL08\OT_CL08\OT_CL08 2017_02_24\SAN-CHO TA9 C01\0_I19\1\1SLin	TRUE	1
12	D:\Data\Users\JLoaiza\Mosquito proyect archivos seleccionados\Conjunto archivos filtrados (uno solo por muestra)\Talleres\16_GA_CL08\OT_CL08\OT_CL08 2017_02_24\SAN-CHO TA9 C02\0_I22\1\1SLin	TRUE	1
13	D:\Data\Users\JLoaiza\Mosquito proyect archivos seleccionados\Conjunto archivos filtrados (uno solo por muestra)\Talleres\16_GA_CL08\OT_CL08\OT_CL08 2017_02_24\SAN-CHO TA9 C03\0_J1\1\1SLin	TRUE	1
14	D:\Data\Users\JLoaiza\Mosquito proyect archivos seleccionados\Conjunto archivos filtrados (uno solo por muestra)\Talleres\16_GA_CL08\OT_CL08\OT_CL08 2017_02_24\SAN-CHO TA9 C04\0_J5\1\1SLin	TRUE	2	NotRecalibratable
15	D:\Data\Users\JLoaiza\Mosquito proyect archivos seleccionados\Conjunto archivos filtrados (uno solo por muestra)\Talleres\16_GA_CL08\OT_CL08\OT_CL08 2017_02_24\SAN-CHO TA9 C05\0_J7\1\1SLin	TRUE	2
16	D:\Data\Users\JLoaiza\Mosquito proyect archivos seleccionados\Conjunto archivos filtrados (uno solo por muestra)\Talleres\16_GA_CL08\OT_CL08\OT_CL08 2017_02_24\SAN-CHO TA9 C08\0_J16\1\1SLin	TRUE	1
17	D:\Data\Users\JLoaiza\Mosquito proyect archivos seleccionados\Conjunto archivos filtrados (uno solo por muestra)\Talleres\16_GA_CL08\OT_CL08\OT_CL08 2017_02_24\SAN-CHO TA9 C09\0_J19\1\1SLin	TRUE	1
18	D:\Data\Users\JLoaiza\Mosquito proyect archivos seleccionados\Conjunto archivos filtrados (uno solo por muestra)\Talleres\16_GA_CL08\OT_CL08\OT_CL08 2017_02_24\SAN-CHO TA9 C10\0_J22\1\1SLin	TRUE	1
19	D:\Data\Users\JLoaiza\Mosquito proyect archivos seleccionados\Conjunto archivos filtrados (uno solo por muestra)\Talleres\16_GA_CL08\OT_CL08\OT_CL08 2017_02_24\SAN-CHO TA9 C11\0_K2\1\1SLin	TRUE	2
20	D:\Data\Users\JLoaiza\Mosquito proyect archivos seleccionados\Conjunto archivos filtrados (uno solo por muestra)\Talleres\16_GA_CL08\OT_CL08\OT_CL08 2017_02_24\SAN-CHO TA9 C13\0_K7\1\1SLin	TRUE	1
21	D:\Data\Users\JLoaiza\Mosquito proyect archivos seleccionados\Conjunto archivos filtrados (uno solo por muestra)\Talleres\16_GA_CL08\OT_CL08\OT_CL08 2017_03_03\SAN-CHO TA09 B01\0_K19\1\1SLin	TRUE	1	NotRecalibratable
22	D:\Data\Users\JLoaiza\Mosquito proyect archivos seleccionados\Conjunto archivos filtrados (uno solo por muestra)\Talleres\16_GA_CL08\OT_CL08\OT_CL08 2017_03_03\SAN-CHO TA09 B02\0_K22\1\1SLin	TRUE	2
23	D:\Data\Users\JLoaiza\Mosquito proyect archivos seleccionados\Conjunto archivos filtrados (uno solo por muestra)\Talleres\16_GA_CL08\OT_CL08\OT_CL08 2017_03_03\SAN-CHO TA09 B03\0_L1\1\1SLin	TRUE	2
24	D:\Data\Users\JLoaiza\Mosquito proyect archivos seleccionados\Conjunto archivos filtrados (uno solo por muestra)\Talleres\16_GA_CL08\OT_CL08\OT_CL08 2017_03_03\SAN-CHO TA09 B04\0_L4\1\1SLin	TRUE	1	NotRecalibratable
25	D:\Data\Users\JLoaiza\Mosquito proyect archivos seleccionados\Conjunto archivos filtrados (uno solo por muestra)\Talleres\16_GA_CL08\OT_CL08\OT_CL08 2017_03_03\SAN-CHO TA09 B05\0_L7\1\1SLin	TRUE	1	NotRecalibratable
26	D:\Data\Users\JLoaiza\Mosquito proyect archivos seleccionados\Conjunto archivos filtrados (uno solo por muestra)\Talleres\16_GA_CL08\OT_CL08\OT_CL08 2017_03_03\SAN-CHO TA09 B06\0_L10\1\1SLin	TRUE	1	NotRecalibratable
27	D:\Data\Users\JLoaiza\Mosquito proyect archivos seleccionados\Conjunto archivos filtrados (uno solo por muestra)\Talleres\16_GA_CL08\OT_CL08\OT_CL08 2017_03_03\SAN-CHO TA09 B07\0_L13\1\1SLin	TRUE	2
28	D:\Data\Users\JLoaiza\Mosquito proyect archivos seleccionados\Conjunto archivos filtrados (uno solo por muestra)\Talleres\16_GA_CL08\OT_CL08\OT_CL08 2017_03_03\SAN-CHO TA09 B08\0_L16\1\1SLin	TRUE	2
29	D:\Data\Users\JLoaiza\Mosquito proyect archivos seleccionados\Conjunto archivos filtrados (uno solo por muestra)\Talleres\16_GA_CL08\OT_CL08\OT_CL08 2017_03_03\SAN-CHO TA09 B09\0_L19\1\1SLin	TRUE	2
30	D:\Data\Users\JLoaiza\Mosquito proyect archivos seleccionados\Conjunto archivos filtrados (uno solo por muestra)\Talleres\16_GA_CL08\OT_CL08\OT_CL08 2017_03_03\SAN-CHO TA09 B10\0_L22\1\1SLin	TRUE	2
31	D:\Data\Users\JLoaiza\Mosquito proyect archivos seleccionados\Conjunto archivos filtrados (uno solo por muestra)\Talleres\16_GA_CL08\OT_CL08\OT_CL08 2017_03_03\SAN-CHO TA09 B11\0_M1\1\1SLin	TRUE	1
32	D:\Data\Users\JLoaiza\Mosquito proyect archivos seleccionados\Conjunto archivos filtrados (uno solo por muestra)\Talleres\16_GA_CL08\OT_CL08\OT_CL08 2017_03_03\SAN-CHO TA09 B12\0_M4\1\1SLin	TRUE	1	NotRecalibratable
33	D:\Data\Users\JLoaiza\Mosquito proyect archivos seleccionados\Conjunto archivos filtrados (uno solo por muestra)\Talleres\16_GA_CL08\OT_CL08\OT_CL08 2017_03_03\SAN-CHO TA09 B13\0_M7\1\1SLin	TRUE	1	NotRecalibratable
34	D:\Data\Users\JLoaiza\Mosquito proyect archivos seleccionados\Conjunto archivos filtrados (uno solo por muestra)\Talleres\16_GA_CL08\OT_CL08\OT_CL08 2017_03_03\SAN-CHO TA09 B14\0_M10\1\1SLin	TRUE	1
35	D:\Data\Users\JLoaiza\Mosquito proyect archivos seleccionados\Conjunto archivos filtrados (uno solo por muestra)\Talleres\16_GA_CL08\OT_CL08\OT_CL08 2017_03_03\SAN-CHO TA09 B15\0_M13\1\1SLin	TRUE	2

[truncated: 10 more sheets: Garage # 33, Garage # 36, Garage # 39, Garage # 40, Garage # 42, Garage # 43, Garage # 51, Garage # 60, Garage # 78, Garage # 83]
