# Supplementary material for: High infestation of invasive Aedes mosquitoes in used tires along the local transport network of Panama
Source: Parasit Vectors. 2019 May 27;12:264. doi: 10.1186/s13071-019-3522-8 (PMC6537307; doi:10.1186/s13071-019-3522-8)
Supplement: Supplementary file 4 — Additional file 4: Table S3. Results of the Generalised Linear Model. Analysis was performed using a Poisson distribution with a logit link to test whether the presence of only Ae. aegypti, only Ae. albopictus or the co-occurrence of both species was linked to the density of roads. The density of roads was the dependent variable in analyses. [file 13071_2019_3522_MOESM4_ESM.xlsx]

## Sheet: Sheet1
Additional file 4: Table S3. Results of the Generalised Linear Model. Analysis was performed using a Poisson distribution with a logit link to test whether the presence of only Ae. aegypti, only Ae. albopictus or the co-occurrence of both species was linked to the density of roads. The density of roads was the dependent variable in analyses.
Parameter		DF	Estimate	Standard	Wald 95% Confidence Limits		Wald Chi-Square	Pr > ChiSq
				Error
Intercept		1	1.1512	0.0858	0.9831	1.3193	180.2	<.0001
Ae_aegypti	Absent	1	-0.4496	0.1453	-0.7345	-0.1647	9.57	0.002
Scale		0	1	0	1	1
Parameter		DF	Estimate	Standard	Wald 95% Confidence Limits		Wald Chi-Square	Pr > ChiSq
				Error
Intercept		1	0.8067	0.0975	0.6157	0.9977	68.52	<.0001
Ae_albopictus	Absent	1	0.3651	0.1385	0.0936	0.6365	6.95	0.0084
Scale		0	1	0	1	1
Parameter		DF	Estimate	Standard	Wald 95% Confidence Limits		Wald Chi-Square	Pr > ChiSq
				Error
Intercept		1	0.9606	0.1419	0.6824	1.2387	45.81	<.0001
Co-occurrence	“No”	1	0.0136	0.1626	-0.3051	0.3322	0.01	0.9336
Scale		0	1	0	1	1
